# Supplementary material for: TCellSI: A novel method for T cell state assessment and its applications in immune environment prediction
Source: Imeta. 2024 Aug 26;3(5):e231. doi: 10.1002/imt2.231 (PMC11487559; doi:10.1002/imt2.231)
Supplement: Supplementary file 2 — Table S1: Eight specific marker gene sets for distinct T cell states. Table S2: Detailed information of real bulk RNA‐seq T cell samples sorted by flow cytometry across 11 projects, including sample sources and corresponding T cell subtypes. Table S3: Cohort information from peripheral blood samples of 516 COVID‐19 patients across nine projects. Table S4: Cohort information from 368 healthy individuals across 18 projects. Table S5: Detailed information of 124 T cell samples sorted by flow cytometry from nine projects, including sample sources and corresponding T cell subtypes for evaluating TCSS predictive efficacy. Table S6: Detailed data of 177 cell samples were sorted into three cohorts for validating Senescence TCSS, including cell types and sample sources. Table S7: Detailed information on the 33 cancer types in TCGA. [file IMT2-3-e231-s001.xlsx]

## Sheet: S1
TableS1 Eight specific marker gene sets for distinct T cell states.
Quiescence	BTG2	KLF2	FOXP1	RUNX1	MYC
Regulating	TNFRSF9	TNFRSF18	ENTPD1	IKZF4	LRRC32	IKZF2	STAT5A	FOXP3	CD4
Proliferation	MKI67	BIRC5	AURKB	UBE2C	DLGAP5	HJURP	CDC20	GTSE1	TPX2	CD4	CD8A	CD3G	CD3D	CD3E	CD247	CD8B
Helper	LTA	TNF	IL2	IL18	TBX21	LTBR	CXCR3	IFNG	KLRD1	HAVCR2	DPP4	TNFSF11	CCR5	IFNGR1	STAT1	STAT4	CCR4	CCR6	GZMK	TGFB1	PARP8	PVRIG	SLC4A10	STAT3	RORA	RORC	IL22	IL21	IL17F	IL17A	ICOS	CXCR5	BCL6	CXCL13	PDCD1	BATF	KLRB1	MAP4K1
Cytotoxicity	GZMB	GZMH	GZMK	GZMA	TIA1	PRF1	LAMP1	GNLY	FASLG	SLAMF7	ZAP70	TNF	CD69
Progenitor exhaustion	CTLA4	HNF1A	SLAMF6	CD8A	CD8B	TNF	ICOS	TNFSF14	SATB1	EOMES	ID3	TCF7	CXCR3	GZMK	SELL	IL7R	CCR7	CXCL10	CD44	BCL6	CD27	CD28
Terminal exhaustion	CXCL13	ENTPD1	PRF1	GZMH	GZMB	GZMA	LYST	BATF	TIGIT	LAG3	HAVCR2	PDCD1	PRDM1	RBPJ	SLAMF7	CCL4	TNFSF10	TBX21	NFATC1	HIF1A	TNFRSF4	CXCR6	PTPN7	EWSR1	HLA-DPB1	HLA-DPA1	UBXN1	PSMB9	LY6E	CCNDBP1	IRF9	LCP2	CD38
Senescence	KLRG1	B3GAT1	TP53	MAPK14	MAPK8	MAPK1	CDKN2A	CD3G	CD3D	CD3E	CD247

## Sheet: S2
TableS2 Detailed information of real bulk RNA-seq T cell samples sorted by flow cytometry across 11 projects, including sample sources and corresponding T cell subtypes.
GEO	Cell Type	Sample
GSE199324	Tn	Naive_CD4_T_cells_1
GSE199324	Tn	Naive_CD4_T_cells_2
GSE199324	Tn	Naive_CD8_T_cells_2
GSE160705	Tex	ex1332
GSE160705	Tex	ex1333
GSE160705	Tex	ex2202
GSE160705	Tex	ex2203
GSE160705	Tex	ex2222
GSE160705	Tex	ex2223
GSE232436	Th	Donor69_Th17_iPIP5K1a_S10
GSE232436	Th	Donor69_Th17_Vehicle_Control_S9
GSE232436	Th	Donor70_Th17_iPIP5K1a_S12
GSE232436	Th	Donor70_Th17_Vehicle_Control_S11
GSE232436	Th	Donor72_Th17_iPIP5K1a_S14
GSE232436	Th	Donor72_Th17_Vehicle_Control_S13
GSE211044	eTreg	NSCLC1_eTreg_TILs
GSE211044	eTreg	NSCLC2_eTreg_TILs
GSE211044	eTreg	NSCLC3_eTreg_PBMCs
GSE211044	eTreg	NSCLC4_eTreg_TILs
GSE211044	eTreg	NSCLC5_eTreg_TILs
GSE211044	eTreg	NSCLC6_eTreg_TILs
GSE211044	eTreg	NSCLC7_eTreg_TILs
GSE211044	eTreg	NSCLC1_eTreg_PBMCs
GSE211044	eTreg	NSCLC2_eTreg_PBMCs
GSE211044	eTreg	NSCLC3_eTreg_PBMCs
GSE211044	eTreg	NSCLC4_eTreg_PBMCs
GSE211044	nTreg	HD1_nTreg_PBMCs
GSE211044	eTreg	HD1_eTreg_PBMCs
GSE211044	Tn	HD1_naive_CD8posT_PBMCs
GSE211044	Tn	HD2_naive_CD8posT_PBMCs
GSE211044	nTreg	HD2_nTreg_PBMCs
GSE211044	eTreg	HD2_eTreg_PBMCs
GSE211044	Tn	HD3_naive_CD8posT_PBMCs
GSE211044	nTreg	HD3_nTreg_PBMCs
GSE211044	eTreg	HD3_eTreg_PBMCs
GSE173377	Tn	SMB1267
GSE173377	Tn	SMB1269
GSE173377	Tscm	SMB1271
GSE173377	Tscm	SMB1273
GSE173377	Tcm	SMB1275
GSE173377	Tcm	SMB1277
GSE173377	Tem	SMB1279
GSE173377	Tem	SMB1281
GSE173377	Temra	SMB1283
GSE173377	Temra	SMB1285
GSE173377	Tc	SMB819
GSE173377	Tc	SMB820
GSE173377	Tn	SMB821
GSE173377	Temra	SMB822
GSE173377	Tscm	SMB825
GSE173377	Tcm	SMB826
GSE173377	Tem	SMB827
GSE151204	Tc	Tc1
GSE151204	Tc	Tc2
GSE151204	Tc	Tc3
GSE151204	Tc	Tc4
GSE151204	Tc	Tc5
GSE151204	Tc	Tc6
GSE151204	Tc	Tc7
GSE151204	Tc	Tc8
GSE151204	Tc	Tc9
GSE151204	Tc	Tc10
GSE151204	Tc	Tc11
GSE151204	Tc	Tc12
GSE179832	Th	TH1
GSE179832	Th	TH2
GSE179832	Th	TH3
GSE179832	Th	TH4
GSE179832	Th	TH5
GSE179832	Th	TH6
GSE179832	Th	TH7
GSE179832	Th	TH8
GSE179832	Th	TH9
GSE198296	Tem	X000008512269_G10
GSE198296	Tem	X000008512269_G11
GSE198296	Temra	X000008512269_G12
GSE198296	Tem	X000008512269_H02
GSE198296	Temra	X000008512269_H03
GSE198296	Tem	X000008512269_H05
GSE198296	Temra	X000008512269_H06
GSE198296	Tem	X000008512269_H08
GSE198296	Temra	X000008512269_H09
GSE198296	Tem	X000008512269_H11
GSE145503	Tfh	X10TFH_S2_R.counts
GSE145503	Tfh	X1TFH_S6_R.counts
GSE145503	Tfh	X2TFH_S16_R.counts
GSE145503	Tfh	X3TFH_S4_R.counts
GSE145503	Tfh	X4TFH_S17_R.counts
GSE145503	Tfh	X5TFH_S11_R.counts
GSE145503	Tfh	X6TFH_S10_R.counts
GSE145503	Tfh	X7TFH_S14_R.counts
GSE145503	Tfh	X8TFH_S3_R.counts
GSE145503	Tfh	X9TFH_S12_R.counts
GSE186463	Tcm	RNA_125_CD4_CM.rpkm
GSE186463	Tem	RNA_125_CD4_EM.rpkm
GSE186463	Tn	RNA_125_CD4_N.rpkm
GSE186463	Tcm	RNA_125_CD8_CM.rpkm
GSE186463	Tem	RNA_125_CD8_EM.rpkm
GSE186463	Temra	RNA_125_CD8_EMRA.rpkm
GSE186463	Tn	RNA_125_CD8_N.rpkm
GSE186463	Tcm	RNA_253_CD4_CM.rpkm
GSE186463	Tem	RNA_253_CD4_EM.rpkm
GSE186463	Tn	RNA_253_CD4_N.rpkm
GSE186463	Tcm	RNA_253_CD8_CM.rpkm
GSE186463	Tem	RNA_253_CD8_EM.rpkm
GSE186463	Temra	RNA_253_CD8_EMRA.rpkm
GSE186463	Tn	RNA_253_CD8_N.rpkm
GSE186463	Tcm	RNA_398_CD4_CM.rpkm
GSE186463	Tem	RNA_398_CD4_EM.rpkm
GSE186463	Tn	RNA_398_CD4_N.rpkm
GSE186463	Tcm	RNA_398_CD8_CM.rpkm
GSE186463	Tem	RNA_398_CD8_EM.rpkm
GSE186463	Temra	RNA_398_CD8_EMRA.rpkm
GSE186463	Tn	RNA_398_CD8_N.rpkm
GSE186463	Tcm	RNA_480_CD4_CM.rpkm
GSE186463	Tem	RNA_480_CD4_EM.rpkm
GSE186463	Tn	RNA_480_CD4_N.rpkm
GSE186463	Tcm	RNA_480_CD8_CM.rpkm
GSE186463	Tem	RNA_480_CD8_EM.rpkm
GSE186463	Temra	RNA_480_CD8_EMRA.rpkm
GSE186463	Tn	RNA_480_CD8_N.rpkm
GSE159774	Tprolif	PDL1.LO2
GSE159774	Tprolif	PDL1.LO3
GSE159774	non-Tprolif	PDL1.HI2
GSE159774	non-Tprolif	PDL1.HI3
GSE159774	Tprolif	PDL2.LO2
GSE159774	Tprolif	PDL2.LO3
GSE159774	non-Tprolif	PDL2.HI2
GSE159774	non-Tprolif	PDL2.HI3
GSE159774	Tprolif	PDL1.LO1
GSE159774	non-Tprolif	PDL1.HI1
GSE159774	Tprolif	PDL2.LO1
GSE159774	non-Tprolif	PDL2.HI1

## Sheet: S3
TableS3 Cohort information from peripheral blood samples of 516 COVID-19 patients across nine projects.
Sample	Situation	SRA	Age	WHO severity score	Group	Source	Gender	Bioproject
ERR6745780	COVID-19	ERP131828	45	WHO severity score 1	Mild	Whole blood	Female	PRJEB47548
ERR6745781	COVID-19	ERP131828	32	WHO severity score 1	Mild	Whole blood	Female	PRJEB47548
ERR6745782	COVID-19	ERP131828	38	WHO severity score 1	Mild	Whole blood	Male	PRJEB47548
ERR6745783	COVID-19	ERP131828	37	WHO severity score 1	Mild	Whole blood	Female	PRJEB47548
ERR6745784	COVID-19	ERP131828	50	WHO severity score 1	Mild	Whole blood	Female	PRJEB47548
ERR6745785	COVID-19	ERP131828	27	WHO severity score 1	Mild	Whole blood	Female	PRJEB47548
ERR6745786	COVID-19	ERP131828	40	WHO severity score 1	Mild	Whole blood	Male	PRJEB47548
ERR6745787	COVID-19	ERP131828	34	WHO severity score 1	Mild	Whole blood	Female	PRJEB47548
ERR6745788	COVID-19	ERP131828	37	WHO severity score 1	Mild	Whole blood	Female	PRJEB47548
ERR6745789	COVID-19	ERP131828	40	WHO severity score 1	Mild	Whole blood	Female	PRJEB47548
ERR6745790	COVID-19	ERP131828	43	WHO severity score 1	Mild	Whole blood	Male	PRJEB47548
ERR6745791	COVID-19	ERP131828	44	WHO severity score 1	Mild	Whole blood	Female	PRJEB47548
ERR6745792	COVID-19	ERP131828	30	WHO severity score 1	Mild	Whole blood	Male	PRJEB47548
ERR6745793	COVID-19	ERP131828	33	WHO severity score 1	Mild	Whole blood	Female	PRJEB47548
ERR6745794	COVID-19	ERP131828	22	WHO severity score 1	Mild	Whole blood	Female	PRJEB47548
ERR6745795	COVID-19	ERP131828	37	WHO severity score 1	Mild	Whole blood	Female	PRJEB47548
ERR6745796	COVID-19	ERP131828	43	WHO severity score 1	Mild	Whole blood	Male	PRJEB47548
ERR6745797	COVID-19	ERP131828	18	WHO severity score 1	Mild	Whole blood	Female	PRJEB47548
ERR6745798	COVID-19	ERP131828	42	WHO severity score 1	Mild	Whole blood	Female	PRJEB47548
ERR6745799	COVID-19	ERP131828	41	WHO severity score 4	Moderate	Whole blood	Female	PRJEB47548
ERR6745800	COVID-19	ERP131828	68	WHO severity score 3	Moderate	Whole blood	Male	PRJEB47548
ERR6745801	COVID-19	ERP131828	56	WHO severity score 4	Moderate	Whole blood	Female	PRJEB47548
ERR6745802	COVID-19	ERP131828	62	WHO severity score 4	Moderate	Whole blood	Female	PRJEB47548
ERR6745803	COVID-19	ERP131828	61	WHO severity score 4	Moderate	Whole blood	Female	PRJEB47548
ERR6745804	COVID-19	ERP131828	26	WHO severity score 4	Moderate	Whole blood	Female	PRJEB47548
ERR6745805	COVID-19	ERP131828	80	WHO severity score 3	Moderate	Whole blood	Female	PRJEB47548
ERR6745806	COVID-19	ERP131828	58	WHO severity score 4	Moderate	Whole blood	Male	PRJEB47548
ERR6745807	COVID-19	ERP131828	38	WHO severity score 3	Moderate	Whole blood	Male	PRJEB47548
ERR6745808	COVID-19	ERP131828	70	WHO severity score 4	Moderate	Whole blood	Male	PRJEB47548
ERR6745809	COVID-19	ERP131828	56	WHO severity score 4	Moderate	Whole blood	Male	PRJEB47548
ERR6745810	COVID-19	ERP131828	90	WHO severity score 4	Moderate	Whole blood	Female	PRJEB47548
ERR6745811	COVID-19	ERP131828	69	WHO severity score 4	Moderate	Whole blood	Male	PRJEB47548
ERR6745812	COVID-19	ERP131828	78	WHO severity score 4	Moderate	Whole blood	Male	PRJEB47548
ERR6745813	COVID-19	ERP131828	80	WHO severity score 4	Moderate	Whole blood	Female	PRJEB47548
ERR6745814	COVID-19	ERP131828	69	WHO severity score 3	Moderate	Whole blood	Male	PRJEB47548
ERR6745815	COVID-19	ERP131828	28	WHO severity score 3	Moderate	Whole blood	Male	PRJEB47548
ERR6745816	COVID-19	ERP131828	84	WHO severity score 4	Moderate	Whole blood	Male	PRJEB47548
ERR6745817	COVID-19	ERP131828	68	WHO severity score 4	Moderate	Whole blood	Female	PRJEB47548
ERR6745818	COVID-19	ERP131828	55	WHO severity score 6	Severe	Whole blood	Male	PRJEB47548
ERR6745819	COVID-19	ERP131828	71	WHO severity score 7	Severe	Whole blood	Male	PRJEB47548
ERR6745820	COVID-19	ERP131828	73	WHO severity score 7	Severe	Whole blood	Female	PRJEB47548
ERR6745821	COVID-19	ERP131828	70	WHO severity score 5	Severe	Whole blood	Male	PRJEB47548
SRR12355265	COVID-19	SRP274382	unknown	unknown	Severity 2	Whole blood	unknown	PRJNA649786
SRR12355266	COVID-19	SRP274382	unknown	unknown	Severity 2	Whole blood	unknown	PRJNA649786
SRR12355267	COVID-19	SRP274382	unknown	unknown	Severity 0	Whole blood	unknown	PRJNA649786
SRR12355268	COVID-19	SRP274382	unknown	unknown	Severity 0	Whole blood	unknown	PRJNA649786
SRR12355269	COVID-19	SRP274382	unknown	unknown	Severity 0	Whole blood	unknown	PRJNA649786
SRR12355270	COVID-19	SRP274382	unknown	unknown	Severity 0	Whole blood	unknown	PRJNA649786
SRR12355271	COVID-19	SRP274382	unknown	unknown	Severity 0	Whole blood	unknown	PRJNA649786
SRR12355272	COVID-19	SRP274382	unknown	unknown	Severity 0	Whole blood	unknown	PRJNA649786
SRR12355273	COVID-19	SRP274382	unknown	unknown	Severity 0	Whole blood	unknown	PRJNA649786
SRR12355274	COVID-19	SRP274382	unknown	unknown	Severity 0	Whole blood	unknown	PRJNA649786
SRR12355275	COVID-19	SRP274382	unknown	unknown	Severity 0	Whole blood	unknown	PRJNA649786
SRR12355276	COVID-19	SRP274382	unknown	unknown	Severity 0	Whole blood	unknown	PRJNA649786
SRR12355277	COVID-19	SRP274382	unknown	unknown	Severity 0	Whole blood	unknown	PRJNA649786
SRR12355278	COVID-19	SRP274382	unknown	unknown	Severity 0	Whole blood	unknown	PRJNA649786
SRR12355279	COVID-19	SRP274382	unknown	unknown	Severity 0	Whole blood	unknown	PRJNA649786
SRR12355280	COVID-19	SRP274382	unknown	unknown	Severity 0	Whole blood	unknown	PRJNA649786
SRR12355281	COVID-19	SRP274382	unknown	unknown	Severity 1	Whole blood	unknown	PRJNA649786
SRR12355282	COVID-19	SRP274382	unknown	unknown	Severity 1	Whole blood	unknown	PRJNA649786
SRR12355283	COVID-19	SRP274382	unknown	unknown	Severity 1	Whole blood	unknown	PRJNA649786
SRR12355284	COVID-19	SRP274382	unknown	unknown	Severity 1	Whole blood	unknown	PRJNA649786
SRR12355285	COVID-19	SRP274382	unknown	unknown	Severity 1	Whole blood	unknown	PRJNA649786
SRR12355286	COVID-19	SRP274382	unknown	unknown	Severity 1	Whole blood	unknown	PRJNA649786
SRR12355287	COVID-19	SRP274382	unknown	unknown	Severity 1	Whole blood	unknown	PRJNA649786
SRR12355288	COVID-19	SRP274382	unknown	unknown	Severity 1	Whole blood	unknown	PRJNA649786
SRR12355289	COVID-19	SRP274382	unknown	unknown	Severity 1	Whole blood	unknown	PRJNA649786
SRR12355290	COVID-19	SRP274382	unknown	unknown	Severity 1	Whole blood	unknown	PRJNA649786
SRR12355291	COVID-19	SRP274382	unknown	unknown	Severity 1	Whole blood	unknown	PRJNA649786
SRR12355292	COVID-19	SRP274382	unknown	unknown	Severity 1	Whole blood	unknown	PRJNA649786
SRR12355293	COVID-19	SRP274382	unknown	unknown	Severity 1	Whole blood	unknown	PRJNA649786
SRR12355294	COVID-19	SRP274382	unknown	unknown	Severity 1	Whole blood	unknown	PRJNA649786
SRR12355295	COVID-19	SRP274382	unknown	unknown	Severity 1	Whole blood	unknown	PRJNA649786
SRR12355296	COVID-19	SRP274382	unknown	unknown	Severity 1	Whole blood	unknown	PRJNA649786
SRR12355297	COVID-19	SRP274382	unknown	unknown	Severity 1	Whole blood	unknown	PRJNA649786
SRR12355298	COVID-19	SRP274382	unknown	unknown	Severity 1	Whole blood	unknown	PRJNA649786
SRR12355299	COVID-19	SRP274382	unknown	unknown	Severity 2	Whole blood	unknown	PRJNA649786
SRR12355300	COVID-19	SRP274382	unknown	unknown	Severity 2	Whole blood	unknown	PRJNA649786
SRR12355301	COVID-19	SRP274382	unknown	unknown	Severity 2	Whole blood	unknown	PRJNA649786
SRR12355302	COVID-19	SRP274382	unknown	unknown	Severity 2	Whole blood	unknown	PRJNA649786
SRR12355303	COVID-19	SRP274382	unknown	unknown	Severity 2	Whole blood	unknown	PRJNA649786
SRR12355304	COVID-19	SRP274382	unknown	unknown	Severity 2	Whole blood	unknown	PRJNA649786
SRR12355305	COVID-19	SRP274382	unknown	unknown	Severity 2	Whole blood	unknown	PRJNA649786
SRR12355306	COVID-19	SRP274382	unknown	unknown	Severity 2	Whole blood	unknown	PRJNA649786
SRR12355307	COVID-19	SRP274382	unknown	unknown	Severity 2	Whole blood	unknown	PRJNA649786
SRR12355308	COVID-19	SRP274382	unknown	unknown	Severity 2	Whole blood	unknown	PRJNA649786
SRR12355309	COVID-19	SRP274382	unknown	unknown	Severity 2	Whole blood	unknown	PRJNA649786
SRR12355310	COVID-19	SRP274382	unknown	unknown	Severity 2	Whole blood	unknown	PRJNA649786
SRR12355317	COVID-19	SRP274382	unknown	unknown	Severity 0	Whole blood	unknown	PRJNA649786
SRR12355318	COVID-19	SRP274382	unknown	unknown	Severity 0	Whole blood	unknown	PRJNA649786
SRR12355319	COVID-19	SRP274382	unknown	unknown	Severity 0	Whole blood	unknown	PRJNA649786
SRR12355320	COVID-19	SRP274382	unknown	unknown	Severity 0	Whole blood	unknown	PRJNA649786
SRR12355321	COVID-19	SRP274382	unknown	unknown	Severity 1	Whole blood	unknown	PRJNA649786
SRR12355322	COVID-19	SRP274382	unknown	unknown	Severity 1	Whole blood	unknown	PRJNA649786
SRR13081204	COVID-19	SRP293106	60	unknown	unknown	Whole blood	Male	PRJNA679264
SRR13081205	COVID-19	SRP293106	60	unknown	unknown	Whole blood	Male	PRJNA679264
SRR13081206	COVID-19	SRP293106	60	unknown	unknown	Whole blood	Male	PRJNA679264
SRR13081207	COVID-19	SRP293106	60	unknown	unknown	Whole blood	Male	PRJNA679264
SRR13081208	COVID-19	SRP293106	60	unknown	unknown	Whole blood	Male	PRJNA679264
SRR13081209	COVID-19	SRP293106	60	unknown	unknown	Whole blood	Male	PRJNA679264
SRR13081210	COVID-19	SRP293106	60	unknown	unknown	Whole blood	Male	PRJNA679264
SRR13081211	COVID-19	SRP293106	33	unknown	unknown	Whole blood	Male	PRJNA679264
SRR13081212	COVID-19	SRP293106	33	unknown	unknown	Whole blood	Male	PRJNA679264
SRR13081213	COVID-19	SRP293106	33	unknown	unknown	Whole blood	Male	PRJNA679264
SRR13081214	COVID-19	SRP293106	28	unknown	unknown	Whole blood	Male	PRJNA679264
SRR13081215	COVID-19	SRP293106	28	unknown	unknown	Whole blood	Male	PRJNA679264
SRR13081216	COVID-19	SRP293106	28	unknown	unknown	Whole blood	Male	PRJNA679264
SRR13081217	COVID-19	SRP293106	27	unknown	unknown	Whole blood	Female	PRJNA679264
SRR13081218	COVID-19	SRP293106	27	unknown	unknown	Whole blood	Female	PRJNA679264
SRR13081219	COVID-19	SRP293106	27	unknown	unknown	Whole blood	Female	PRJNA679264
SRR13081220	COVID-19	SRP293106	31	unknown	unknown	Whole blood	Female	PRJNA679264
SRR13081221	COVID-19	SRP293106	30	unknown	unknown	Whole blood	Male	PRJNA679264
SRR13081222	COVID-19	SRP293106	30	unknown	unknown	Whole blood	Male	PRJNA679264
SRR13081223	COVID-19	SRP293106	30	unknown	unknown	Whole blood	Male	PRJNA679264
SRR13081224	COVID-19	SRP293106	32	unknown	unknown	Whole blood	Male	PRJNA679264
SRR13081225	COVID-19	SRP293106	32	unknown	unknown	Whole blood	Male	PRJNA679264
SRR13081226	COVID-19	SRP293106	32	unknown	unknown	Whole blood	Male	PRJNA679264
SRR13081227	COVID-19	SRP293106	30	unknown	unknown	Whole blood	Female	PRJNA679264
SRR13081228	COVID-19	SRP293106	28	unknown	unknown	Whole blood	Female	PRJNA679264
SRR13081229	COVID-19	SRP293106	28	unknown	unknown	Whole blood	Female	PRJNA679264
SRR13081230	COVID-19	SRP293106	28	unknown	unknown	Whole blood	Female	PRJNA679264
SRR13081231	COVID-19	SRP293106	32	unknown	unknown	Whole blood	Female	PRJNA679264
SRR13081232	COVID-19	SRP293106	31	unknown	unknown	Whole blood	Female	PRJNA679264
SRR13081233	COVID-19	SRP293106	31	unknown	unknown	Whole blood	Female	PRJNA679264
SRR13081234	COVID-19	SRP293106	31	unknown	unknown	Whole blood	Female	PRJNA679264
SRR13081235	COVID-19	SRP293106	28	unknown	unknown	Whole blood	Female	PRJNA679264
SRR13081236	COVID-19	SRP293106	29	unknown	unknown	Whole blood	Female	PRJNA679264
SRR13081237	COVID-19	SRP293106	29	unknown	unknown	Whole blood	Female	PRJNA679264
SRR13081238	COVID-19	SRP293106	29	unknown	unknown	Whole blood	Female	PRJNA679264
SRR13081239	COVID-19	SRP293106	28	unknown	unknown	Whole blood	Male	PRJNA679264
SRR13081240	COVID-19	SRP293106	26	unknown	unknown	Whole blood	Female	PRJNA679264
SRR13081241	COVID-19	SRP293106	50	unknown	unknown	Whole blood	Male	PRJNA679264
SRR13081242	COVID-19	SRP293106	50	unknown	unknown	Whole blood	Male	PRJNA679264
SRR13081243	COVID-19	SRP293106	50	unknown	unknown	Whole blood	Male	PRJNA679264
SRR13081244	COVID-19	SRP293106	33	unknown	unknown	Whole blood	Male	PRJNA679264
SRR13081245	COVID-19	SRP293106	29	unknown	unknown	Whole blood	Male	PRJNA679264
SRR13081246	COVID-19	SRP293106	29	unknown	unknown	Whole blood	Female	PRJNA679264
SRR13081247	COVID-19	SRP293106	29	unknown	unknown	Whole blood	Male	PRJNA679264
SRR13081248	COVID-19	SRP293106	46	unknown	unknown	Whole blood	Male	PRJNA679264
SRR13081249	COVID-19	SRP293106	46	unknown	unknown	Whole blood	Male	PRJNA679264
SRR13081250	COVID-19	SRP293106	46	unknown	unknown	Whole blood	Male	PRJNA679264
SRR13081251	COVID-19	SRP293106	56	unknown	unknown	Whole blood	Female	PRJNA679264
SRR13081252	COVID-19	SRP293106	56	unknown	unknown	Whole blood	Female	PRJNA679264
SRR13081253	COVID-19	SRP293106	56	unknown	unknown	Whole blood	Female	PRJNA679264
SRR13081254	COVID-19	SRP293106	54	unknown	unknown	Whole blood	Female	PRJNA679264
SRR13081255	COVID-19	SRP293106	51	unknown	unknown	Whole blood	Male	PRJNA679264
SRR13081256	COVID-19	SRP293106	50	unknown	unknown	Whole blood	Female	PRJNA679264
SRR13081257	COVID-19	SRP293106	20	unknown	unknown	Whole blood	Male	PRJNA679264
SRR13081258	COVID-19	SRP293106	20	unknown	unknown	Whole blood	Male	PRJNA679264
SRR13081259	COVID-19	SRP293106	20	unknown	unknown	Whole blood	Male	PRJNA679264
SRR13081260	COVID-19	SRP293106	61	unknown	unknown	Whole blood	Male	PRJNA679264
SRR13081261	COVID-19	SRP293106	63	unknown	unknown	Whole blood	Female	PRJNA679264
SRR13081262	COVID-19	SRP293106	52	unknown	unknown	Whole blood	Female	PRJNA679264
SRR13081263	COVID-19	SRP293106	59	unknown	unknown	Whole blood	Male	PRJNA679264
SRR13081264	COVID-19	SRP293106	60	unknown	unknown	Whole blood	Male	PRJNA679264
SRR13081265	COVID-19	SRP293106	29	unknown	unknown	Whole blood	Male	PRJNA679264
SRR13081266	COVID-19	SRP293106	30	unknown	unknown	Whole blood	Male	PRJNA679264
SRR13081267	COVID-19	SRP293106	62	unknown	unknown	Whole blood	Female	PRJNA679264
SRR13081268	COVID-19	SRP293106	71	unknown	unknown	Whole blood	Male	PRJNA679264
SRR13081269	COVID-19	SRP293106	71	unknown	unknown	Whole blood	Male	PRJNA679264
SRR13081270	COVID-19	SRP293106	43	unknown	unknown	Whole blood	Female	PRJNA679264
SRR13081271	COVID-19	SRP293106	35	unknown	unknown	Whole blood	Female	PRJNA679264
SRR13081272	COVID-19	SRP293106	>89	unknown	unknown	Whole blood	Female	PRJNA679264
SRR13081273	COVID-19	SRP293106	31	unknown	unknown	Whole blood	Female	PRJNA679264
SRR13081274	COVID-19	SRP293106	67	unknown	unknown	Whole blood	Male	PRJNA679264
SRR13081275	COVID-19	SRP293106	64	unknown	unknown	Whole blood	Male	PRJNA679264
SRR13081276	COVID-19	SRP293106	76	unknown	unknown	Whole blood	Male	PRJNA679264
SRR13081277	COVID-19	SRP293106	70	unknown	unknown	Whole blood	Male	PRJNA679264
SRR13081302	COVID-19	SRP293106	33	unknown	unknown	Whole blood	Male	PRJNA679264
SRR13081307	COVID-19	SRP293106	88	unknown	unknown	Whole blood	Female	PRJNA679264
SRR13081308	COVID-19	SRP293106	69	unknown	unknown	Whole blood	Female	PRJNA679264
SRR13665377	COVID-19	SRP305482	unknown	unknown	Asymptomatic	Whole blood	unknown	PRJNA700863
SRR13665378	COVID-19	SRP305482	unknown	unknown	Asymptomatic	Whole blood	unknown	PRJNA700863
SRR13665379	COVID-19	SRP305482	unknown	unknown	Asymptomatic	Whole blood	unknown	PRJNA700863
SRR13665380	COVID-19	SRP305482	unknown	unknown	Asymptomatic	Whole blood	unknown	PRJNA700863
SRR13665381	COVID-19	SRP305482	unknown	unknown	Asymptomatic	Whole blood	unknown	PRJNA700863
SRR13665382	COVID-19	SRP305482	unknown	unknown	Asymptomatic	Whole blood	unknown	PRJNA700863
SRR13665383	COVID-19	SRP305482	unknown	unknown	Asymptomatic	Whole blood	unknown	PRJNA700863
SRR13665384	COVID-19	SRP305482	unknown	unknown	Asymptomatic	Whole blood	unknown	PRJNA700863
SRR13665385	COVID-19	SRP305482	unknown	unknown	Asymptomatic	Whole blood	unknown	PRJNA700863
SRR13665386	COVID-19	SRP305482	unknown	unknown	Asymptomatic	Whole blood	unknown	PRJNA700863
SRR13665387	COVID-19	SRP305482	unknown	unknown	Asymptomatic	Whole blood	unknown	PRJNA700863
SRR13665388	COVID-19	SRP305482	unknown	unknown	Asymptomatic	Whole blood	unknown	PRJNA700863
SRR13665389	COVID-19	SRP305482	unknown	unknown	Asymptomatic	Whole blood	unknown	PRJNA700863
SRR13665390	COVID-19	SRP305482	unknown	unknown	Asymptomatic	Whole blood	unknown	PRJNA700863
SRR13665391	COVID-19	SRP305482	unknown	unknown	Asymptomatic	Whole blood	unknown	PRJNA700863
SRR13665392	COVID-19	SRP305482	unknown	unknown	Asymptomatic	Whole blood	unknown	PRJNA700863
SRR13665393	COVID-19	SRP305482	unknown	unknown	Asymptomatic	Whole blood	unknown	PRJNA700863
SRR13665394	COVID-19	SRP305482	unknown	unknown	Asymptomatic	Whole blood	unknown	PRJNA700863
SRR13665395	COVID-19	SRP305482	unknown	unknown	Asymptomatic	Whole blood	unknown	PRJNA700863
SRR13665396	COVID-19	SRP305482	unknown	unknown	Asymptomatic	Whole blood	unknown	PRJNA700863
SRR13665397	COVID-19	SRP305482	unknown	unknown	Asymptomatic	Whole blood	unknown	PRJNA700863
SRR13665398	COVID-19	SRP305482	unknown	unknown	Asymptomatic	Whole blood	unknown	PRJNA700863
SRR13665399	COVID-19	SRP305482	unknown	unknown	Asymptomatic	Whole blood	unknown	PRJNA700863
SRR13665400	COVID-19	SRP305482	unknown	unknown	Asymptomatic	Whole blood	unknown	PRJNA700863
SRR13665401	COVID-19	SRP305482	unknown	unknown	Asymptomatic	Whole blood	unknown	PRJNA700863
SRR13665402	COVID-19	SRP305482	unknown	unknown	Asymptomatic	Whole blood	unknown	PRJNA700863
SRR13665403	COVID-19	SRP305482	unknown	unknown	Asymptomatic	Whole blood	unknown	PRJNA700863
SRR13665404	COVID-19	SRP305482	unknown	unknown	Asymptomatic	Whole blood	unknown	PRJNA700863
SRR13665405	COVID-19	SRP305482	unknown	unknown	Asymptomatic	Whole blood	unknown	PRJNA700863
SRR13665406	COVID-19	SRP305482	unknown	unknown	Asymptomatic	Whole blood	unknown	PRJNA700863
SRR13665407	COVID-19	SRP305482	unknown	unknown	Mild	Whole blood	unknown	PRJNA700863
SRR13665408	COVID-19	SRP305482	unknown	unknown	Mild	Whole blood	unknown	PRJNA700863
SRR13665409	COVID-19	SRP305482	unknown	unknown	Moderate	Whole blood	unknown	PRJNA700863
SRR13665410	COVID-19	SRP305482	unknown	unknown	Moderate	Whole blood	unknown	PRJNA700863
SRR13665411	COVID-19	SRP305482	unknown	unknown	Severe	Whole blood	unknown	PRJNA700863
SRR13665412	COVID-19	SRP305482	unknown	unknown	Severe	Whole blood	unknown	PRJNA700863
SRR13734709	COVID-19	SRP306910	21	unknown	unknown	Whole blood	Male	PRJNA702558
SRR13734710	COVID-19	SRP306910	<21	unknown	unknown	Whole blood	Male	PRJNA702558
SRR13734711	COVID-19	SRP306910	<21	unknown	unknown	Whole blood	Female	PRJNA702558
SRR13734712	COVID-19	SRP306910	<21	unknown	unknown	Whole blood	Female	PRJNA702558
SRR13734713	COVID-19	SRP306910	<21	unknown	unknown	Whole blood	Male	PRJNA702558
SRR13734714	COVID-19	SRP306910	53	unknown	unknown	Whole blood	Female	PRJNA702558
SRR13734716	COVID-19	SRP306910	61	unknown	unknown	Whole blood	Male	PRJNA702558
SRR13734717	COVID-19	SRP306910	50	unknown	unknown	Whole blood	Male	PRJNA702558
SRR13734719	COVID-19	SRP306910	21	unknown	unknown	Whole blood	Female	PRJNA702558
SRR13734720	COVID-19	SRP306910	59	unknown	unknown	Whole blood	Male	PRJNA702558
SRR13734721	COVID-19	SRP306910	69	unknown	unknown	Whole blood	Male	PRJNA702558
SRR13734722	COVID-19	SRP306910	60	unknown	unknown	Whole blood	Male	PRJNA702558
SRR13734723	COVID-19	SRP306910	44	unknown	unknown	Whole blood	Female	PRJNA702558
SRR13734725	COVID-19	SRP306910	23	unknown	unknown	Whole blood	Female	PRJNA702558
SRR13734726	COVID-19	SRP306910	<21	unknown	unknown	Whole blood	Female	PRJNA702558
SRR13734727	COVID-19	SRP306910	<21	unknown	unknown	Whole blood	Female	PRJNA702558
SRR13734728	COVID-19	SRP306910	<21	unknown	unknown	Whole blood	Male	PRJNA702558
SRR13734734	COVID-19	SRP306910	60	unknown	unknown	Whole blood	Female	PRJNA702558
SRR13734735	COVID-19	SRP306910	57	unknown	unknown	Whole blood	Female	PRJNA702558
SRR13734736	COVID-19	SRP306910	46	unknown	unknown	Whole blood	Female	PRJNA702558
SRR13734737	COVID-19	SRP306910	29	unknown	unknown	Whole blood	Female	PRJNA702558
SRR13734738	COVID-19	SRP306910	43	unknown	unknown	Whole blood	Female	PRJNA702558
SRR13734739	COVID-19	SRP306910	43	unknown	unknown	Whole blood	Male	PRJNA702558
SRR13734740	COVID-19	SRP306910	79	unknown	unknown	Whole blood	Male	PRJNA702558
SRR13734741	COVID-19	SRP306910	54	unknown	unknown	Whole blood	Male	PRJNA702558
SRR13734742	COVID-19	SRP306910	35	unknown	unknown	Whole blood	Female	PRJNA702558
SRR13734743	COVID-19	SRP306910	49	unknown	unknown	Whole blood	Female	PRJNA702558
SRR13734744	COVID-19	SRP306910	25	unknown	unknown	Whole blood	Female	PRJNA702558
SRR13734745	COVID-19	SRP306910	55	unknown	unknown	Whole blood	Male	PRJNA702558
SRR13734746	COVID-19	SRP306910	45	unknown	unknown	Whole blood	Female	PRJNA702558
SRR13734747	COVID-19	SRP306910	47	unknown	unknown	Whole blood	Male	PRJNA702558
SRR13734748	COVID-19	SRP306910	49	unknown	unknown	Whole blood	Female	PRJNA702558
SRR13734749	COVID-19	SRP306910	34	unknown	unknown	Whole blood	Male	PRJNA702558
SRR13734750	COVID-19	SRP306910	42	unknown	unknown	Whole blood	Male	PRJNA702558
SRR13734751	COVID-19	SRP306910	33	unknown	unknown	Whole blood	Male	PRJNA702558
SRR13734752	COVID-19	SRP306910	61	unknown	unknown	Whole blood	Female	PRJNA702558
SRR13734753	COVID-19	SRP306910	41	unknown	unknown	Whole blood	Female	PRJNA702558
SRR13734756	COVID-19	SRP306910	56	unknown	unknown	Whole blood	Female	PRJNA702558
SRR13734759	COVID-19	SRP306910	39	unknown	unknown	Whole blood	Female	PRJNA702558
SRR13734763	COVID-19	SRP306910	24	unknown	unknown	Whole blood	Male	PRJNA702558
SRR13734776	COVID-19	SRP306910	56	unknown	unknown	Whole blood	Female	PRJNA702558
SRR13734778	COVID-19	SRP306910	<21	unknown	unknown	Whole blood	Male	PRJNA702558
SRR13734779	COVID-19	SRP306910	<21	unknown	unknown	Whole blood	Male	PRJNA702558
SRR13734780	COVID-19	SRP306910	<21	unknown	unknown	Whole blood	Female	PRJNA702558
SRR13734781	COVID-19	SRP306910	46	unknown	unknown	Whole blood	Male	PRJNA702558
SRR13734783	COVID-19	SRP306910	53	unknown	unknown	Whole blood	Female	PRJNA702558
SRR13734784	COVID-19	SRP306910	52	unknown	unknown	Whole blood	Male	PRJNA702558
SRR13734785	COVID-19	SRP306910	60	unknown	unknown	Whole blood	Male	PRJNA702558
SRR13734786	COVID-19	SRP306910	51	unknown	unknown	Whole blood	Male	PRJNA702558
SRR13734787	COVID-19	SRP306910	21	unknown	unknown	Whole blood	Female	PRJNA702558
SRR13734788	COVID-19	SRP306910	23	unknown	unknown	Whole blood	Female	PRJNA702558
SRR13734790	COVID-19	SRP306910	39	unknown	unknown	Whole blood	Female	PRJNA702558
SRR13734791	COVID-19	SRP306910	54	unknown	unknown	Whole blood	Female	PRJNA702558
SRR13734792	COVID-19	SRP306910	41	unknown	unknown	Whole blood	Male	PRJNA702558
SRR13734793	COVID-19	SRP306910	55	unknown	unknown	Whole blood	Male	PRJNA702558
SRR13734794	COVID-19	SRP306910	50	unknown	unknown	Whole blood	Male	PRJNA702558
SRR13734795	COVID-19	SRP306910	29	unknown	unknown	Whole blood	Female	PRJNA702558
SRR13734796	COVID-19	SRP306910	42	unknown	unknown	Whole blood	Male	PRJNA702558
SRR13734797	COVID-19	SRP306910	45	unknown	unknown	Whole blood	Male	PRJNA702558
SRR13734798	COVID-19	SRP306910	71	unknown	unknown	Whole blood	Male	PRJNA702558
SRR13734799	COVID-19	SRP306910	61	unknown	unknown	Whole blood	Male	PRJNA702558
SRR13734800	COVID-19	SRP306910	77	unknown	unknown	Whole blood	Male	PRJNA702558
SRR13734801	COVID-19	SRP306910	28	unknown	unknown	Whole blood	Male	PRJNA702558
SRR13734802	COVID-19	SRP306910	38	unknown	unknown	Whole blood	Female	PRJNA702558
SRR13734803	COVID-19	SRP306910	26	unknown	unknown	Whole blood	Male	PRJNA702558
SRR14240730	COVID-19	SRP314892	unknown	unknown	Non-critical	Whole blood	unknown	PRJNA722046
SRR14240731	COVID-19	SRP314892	unknown	unknown	Non-critical	Whole blood	unknown	PRJNA722046
SRR14240732	COVID-19	SRP314892	unknown	unknown	Non-critical	Whole blood	unknown	PRJNA722046
SRR14240733	COVID-19	SRP314892	unknown	unknown	Non-critical	Whole blood	unknown	PRJNA722046
SRR14240734	COVID-19	SRP314892	unknown	unknown	Non-critical	Whole blood	unknown	PRJNA722046
SRR14240735	COVID-19	SRP314892	unknown	unknown	Non-critical	Whole blood	unknown	PRJNA722046
SRR14240736	COVID-19	SRP314892	unknown	unknown	Non-critical	Whole blood	unknown	PRJNA722046
SRR14240737	COVID-19	SRP314892	unknown	unknown	Non-critical	Whole blood	unknown	PRJNA722046
SRR14240738	COVID-19	SRP314892	unknown	unknown	Non-critical	Whole blood	unknown	PRJNA722046
SRR14240739	COVID-19	SRP314892	unknown	unknown	Non-critical	Whole blood	unknown	PRJNA722046
SRR14240740	COVID-19	SRP314892	unknown	unknown	Non-critical	Whole blood	unknown	PRJNA722046
SRR14240741	COVID-19	SRP314892	unknown	unknown	Non-critical	Whole blood	unknown	PRJNA722046
SRR14240742	COVID-19	SRP314892	unknown	unknown	Non-critical	Whole blood	unknown	PRJNA722046
SRR14240743	COVID-19	SRP314892	unknown	unknown	Non-critical	Whole blood	unknown	PRJNA722046
SRR14240744	COVID-19	SRP314892	unknown	unknown	Non-critical	Whole blood	unknown	PRJNA722046
SRR14240745	COVID-19	SRP314892	unknown	unknown	Non-critical	Whole blood	unknown	PRJNA722046
SRR14240746	COVID-19	SRP314892	unknown	unknown	Non-critical	Whole blood	unknown	PRJNA722046
SRR14240747	COVID-19	SRP314892	unknown	unknown	Non-critical	Whole blood	unknown	PRJNA722046
SRR14240748	COVID-19	SRP314892	unknown	unknown	Non-critical	Whole blood	unknown	PRJNA722046
SRR14240749	COVID-19	SRP314892	unknown	unknown	Non-critical	Whole blood	unknown	PRJNA722046
SRR14240750	COVID-19	SRP314892	unknown	unknown	Non-critical	Whole blood	unknown	PRJNA722046
SRR14240751	COVID-19	SRP314892	unknown	unknown	Non-critical	Whole blood	unknown	PRJNA722046
SRR14240752	COVID-19	SRP314892	unknown	unknown	Non-critical	Whole blood	unknown	PRJNA722046
SRR14240753	COVID-19	SRP314892	unknown	unknown	Critical	Whole blood	unknown	PRJNA722046
SRR14240754	COVID-19	SRP314892	unknown	unknown	Critical	Whole blood	unknown	PRJNA722046
SRR14240755	COVID-19	SRP314892	unknown	unknown	Critical	Whole blood	unknown	PRJNA722046
SRR14240756	COVID-19	SRP314892	unknown	unknown	Critical	Whole blood	unknown	PRJNA722046
SRR14240757	COVID-19	SRP314892	unknown	unknown	Critical	Whole blood	unknown	PRJNA722046
SRR14240758	COVID-19	SRP314892	unknown	unknown	Critical	Whole blood	unknown	PRJNA722046
SRR14240759	COVID-19	SRP314892	unknown	unknown	Critical	Whole blood	unknown	PRJNA722046
SRR14240760	COVID-19	SRP314892	unknown	unknown	Critical	Whole blood	unknown	PRJNA722046
SRR14240761	COVID-19	SRP314892	unknown	unknown	Critical	Whole blood	unknown	PRJNA722046
SRR14240762	COVID-19	SRP314892	unknown	unknown	Critical	Whole blood	unknown	PRJNA722046
SRR14240763	COVID-19	SRP314892	unknown	unknown	Critical	Whole blood	unknown	PRJNA722046
SRR14240764	COVID-19	SRP314892	unknown	unknown	Critical	Whole blood	unknown	PRJNA722046
SRR14240765	COVID-19	SRP314892	unknown	unknown	Critical	Whole blood	unknown	PRJNA722046
SRR14240766	COVID-19	SRP314892	unknown	unknown	Critical	Whole blood	unknown	PRJNA722046
SRR14240767	COVID-19	SRP314892	unknown	unknown	Critical	Whole blood	unknown	PRJNA722046
SRR14240768	COVID-19	SRP314892	unknown	unknown	Critical	Whole blood	unknown	PRJNA722046
SRR14240769	COVID-19	SRP314892	unknown	unknown	Critical	Whole blood	unknown	PRJNA722046
SRR14240770	COVID-19	SRP314892	unknown	unknown	Critical	Whole blood	unknown	PRJNA722046
SRR14240771	COVID-19	SRP314892	unknown	unknown	Critical	Whole blood	unknown	PRJNA722046
SRR14240772	COVID-19	SRP314892	unknown	unknown	Critical	Whole blood	unknown	PRJNA722046
SRR14240773	COVID-19	SRP314892	unknown	unknown	Critical	Whole blood	unknown	PRJNA722046
SRR14240774	COVID-19	SRP314892	unknown	unknown	Critical	Whole blood	unknown	PRJNA722046
SRR14240775	COVID-19	SRP314892	unknown	unknown	Critical	Whole blood	unknown	PRJNA722046
SRR14240776	COVID-19	SRP314892	unknown	unknown	Critical	Whole blood	unknown	PRJNA722046
SRR14240777	COVID-19	SRP314892	unknown	unknown	Critical	Whole blood	unknown	PRJNA722046
SRR14240778	COVID-19	SRP314892	unknown	unknown	Critical	Whole blood	unknown	PRJNA722046
SRR14240779	COVID-19	SRP314892	unknown	unknown	Critical	Whole blood	unknown	PRJNA722046
SRR14240780	COVID-19	SRP314892	unknown	unknown	Critical	Whole blood	unknown	PRJNA722046
SRR14240781	COVID-19	SRP314892	unknown	unknown	Critical	Whole blood	unknown	PRJNA722046
SRR14240782	COVID-19	SRP314892	unknown	unknown	Critical	Whole blood	unknown	PRJNA722046
SRR14240783	COVID-19	SRP314892	unknown	unknown	Critical	Whole blood	unknown	PRJNA722046
SRR14240784	COVID-19	SRP314892	unknown	unknown	Critical	Whole blood	unknown	PRJNA722046
SRR14240785	COVID-19	SRP314892	unknown	unknown	Critical	Whole blood	unknown	PRJNA722046
SRR14240786	COVID-19	SRP314892	unknown	unknown	Critical	Whole blood	unknown	PRJNA722046
SRR14240787	COVID-19	SRP314892	unknown	unknown	Critical	Whole blood	unknown	PRJNA722046
SRR14240788	COVID-19	SRP314892	unknown	unknown	Critical	Whole blood	unknown	PRJNA722046
SRR14240789	COVID-19	SRP314892	unknown	unknown	Critical	Whole blood	unknown	PRJNA722046
SRR14240790	COVID-19	SRP314892	unknown	unknown	Critical	Whole blood	unknown	PRJNA722046
SRR14240791	COVID-19	SRP314892	unknown	unknown	Critical	Whole blood	unknown	PRJNA722046
SRR14240792	COVID-19	SRP314892	unknown	unknown	Critical	Whole blood	unknown	PRJNA722046
SRR14240793	COVID-19	SRP314892	unknown	unknown	Critical	Whole blood	unknown	PRJNA722046
SRR14240794	COVID-19	SRP314892	unknown	unknown	Critical	Whole blood	unknown	PRJNA722046
SRR14240795	COVID-19	SRP314892	unknown	unknown	Critical	Whole blood	unknown	PRJNA722046
SRR14240796	COVID-19	SRP314892	unknown	unknown	Critical	Whole blood	unknown	PRJNA722046
SRR14240797	COVID-19	SRP314892	unknown	unknown	Critical	Whole blood	unknown	PRJNA722046
SRR14240798	COVID-19	SRP314892	unknown	unknown	Critical	Whole blood	unknown	PRJNA722046
SRR14325894	COVID-19	SRP316381	53	unknown	Asymptomatic	Whole blood	Female	PRJNA725183
SRR14325896	COVID-19	SRP316381	51	unknown	Symptomatic	Whole blood	Male	PRJNA725183
SRR14325897	COVID-19	SRP316381	61	unknown	Asymptomatic	Whole blood	Male	PRJNA725183
SRR14325898	COVID-19	SRP316381	43	unknown	Asymptomatic	Whole blood	Male	PRJNA725183
SRR14325899	COVID-19	SRP316381	20	unknown	Asymptomatic	Whole blood	Female	PRJNA725183
SRR14325900	COVID-19	SRP316381	31	unknown	Symptomatic	Whole blood	Female	PRJNA725183
SRR14325901	COVID-19	SRP316381	25	unknown	Asymptomatic	Whole blood	Female	PRJNA725183
SRR14325902	COVID-19	SRP316381	57	unknown	Symptomatic	Whole blood	Male	PRJNA725183
SRR14325904	COVID-19	SRP316381	43	unknown	Asymptomatic	Whole blood	Male	PRJNA725183
SRR14325905	COVID-19	SRP316381	55	unknown	Symptomatic	Whole blood	Male	PRJNA725183
SRR14325906	COVID-19	SRP316381	49	unknown	Asymptomatic	Whole blood	Female	PRJNA725183
SRR14325907	COVID-19	SRP316381	38	unknown	Asymptomatic	Whole blood	Male	PRJNA725183
SRR14325908	COVID-19	SRP316381	20	unknown	Asymptomatic	Whole blood	Male	PRJNA725183
SRR14325909	COVID-19	SRP316381	24	unknown	Symptomatic	Whole blood	Male	PRJNA725183
SRR14325910	COVID-19	SRP316381	21	unknown	Asymptomatic	Whole blood	Male	PRJNA725183
SRR14325911	COVID-19	SRP316381	25	unknown	Symptomatic	Whole blood	Female	PRJNA725183
SRR14325912	COVID-19	SRP316381	19	unknown	Asymptomatic	Whole blood	Female	PRJNA725183
SRR14325913	COVID-19	SRP316381	20	unknown	Asymptomatic	Whole blood	Male	PRJNA725183
SRR14325914	COVID-19	SRP316381	60	unknown	Asymptomatic	Whole blood	Male	PRJNA725183
SRR14325915	COVID-19	SRP316381	20	unknown	Symptomatic	Whole blood	Female	PRJNA725183
SRR14325916	COVID-19	SRP316381	22	unknown	Symptomatic	Whole blood	Male	PRJNA725183
SRR14325917	COVID-19	SRP316381	22	unknown	Symptomatic	Whole blood	Male	PRJNA725183
SRR14325918	COVID-19	SRP316381	40	unknown	Symptomatic	Whole blood	Male	PRJNA725183
SRR14325919	COVID-19	SRP316381	36	unknown	Symptomatic	Whole blood	Male	PRJNA725183
SRR14325920	COVID-19	SRP316381	70	unknown	Asymptomatic	Whole blood	Male	PRJNA725183
SRR14325921	COVID-19	SRP316381	22	unknown	Asymptomatic	Whole blood	Female	PRJNA725183
SRR14325922	COVID-19	SRP316381	24	unknown	Symptomatic	Whole blood	Female	PRJNA725183
SRR14325923	COVID-19	SRP316381	22	unknown	Asymptomatic	Whole blood	Male	PRJNA725183
SRR14325924	COVID-19	SRP316381	56	unknown	Symptomatic	Whole blood	Female	PRJNA725183
SRR14325925	COVID-19	SRP316381	18	unknown	Symptomatic	Whole blood	Male	PRJNA725183
SRR14921000	COVID-19	SRP325729	32	unknown	Moderate	Whole blood	Female	PRJNA741686
SRR14921002	COVID-19	SRP325729	33	unknown	Moderate	Whole blood	Female	PRJNA741686
SRR14921003	COVID-19	SRP325729	25	unknown	Moderate	Whole blood	Female	PRJNA741686
SRR14921004	COVID-19	SRP325729	26	unknown	Asymptomatic	Whole blood	Male	PRJNA741686
SRR14921005	COVID-19	SRP325729	45	unknown	Moderate	Whole blood	Female	PRJNA741686
SRR14921006	COVID-19	SRP325729	42	unknown	Moderate	Whole blood	Male	PRJNA741686
SRR14921007	COVID-19	SRP325729	46	unknown	Severe	Whole blood	Male	PRJNA741686
SRR14921009	COVID-19	SRP325729	21	unknown	Moderate	Whole blood	Male	PRJNA741686
SRR14921010	COVID-19	SRP325729	37	unknown	Moderate	Whole blood	Male	PRJNA741686
SRR14921013	COVID-19	SRP325729	55	unknown	Moderate	Whole blood	Female	PRJNA741686
SRR14921014	COVID-19	SRP325729	64	unknown	Moderate	Whole blood	Female	PRJNA741686
SRR14921015	COVID-19	SRP325729	62	unknown	Moderate	Whole blood	Male	PRJNA741686
SRR14921016	COVID-19	SRP325729	34	unknown	Severe	Whole blood	Male	PRJNA741686
SRR14921017	COVID-19	SRP325729	38	unknown	Moderate	Whole blood	Male	PRJNA741686
SRR14921019	COVID-19	SRP325729	18	unknown	Moderate	Whole blood	Female	PRJNA741686
SRR14921020	COVID-19	SRP325729	60	unknown	Asymptomatic	Whole blood	Male	PRJNA741686
SRR14921023	COVID-19	SRP325729	60	unknown	Moderate	Whole blood	Male	PRJNA741686
SRR14921027	COVID-19	SRP325729	37	unknown	Moderate	Whole blood	Male	PRJNA741686
SRR14921030	COVID-19	SRP325729	31	unknown	Moderate	Whole blood	Female	PRJNA741686
SRR14921033	COVID-19	SRP325729	63	unknown	Moderate	Whole blood	Male	PRJNA741686
SRR14921035	COVID-19	SRP325729	61	unknown	Moderate	Whole blood	Female	PRJNA741686
SRR14921036	COVID-19	SRP325729	32	unknown	Moderate	Whole blood	Female	PRJNA741686
SRR14921037	COVID-19	SRP325729	50	unknown	Moderate	Whole blood	Male	PRJNA741686
SRR14921038	COVID-19	SRP325729	34	unknown	Moderate	Whole blood	Male	PRJNA741686
SRR14921041	COVID-19	SRP325729	53	unknown	Moderate	Whole blood	Female	PRJNA741686
SRR14921044	COVID-19	SRP325729	39	unknown	Moderate	Whole blood	Male	PRJNA741686
SRR14921046	COVID-19	SRP325729	26	unknown	Moderate	Whole blood	Male	PRJNA741686
SRR14921048	COVID-19	SRP325729	27	unknown	Moderate	Whole blood	Male	PRJNA741686
SRR14921050	COVID-19	SRP325729	22	unknown	Moderate	Whole blood	Male	PRJNA741686
SRR14921052	COVID-19	SRP325729	25	unknown	Moderate	Whole blood	Female	PRJNA741686
SRR14921055	COVID-19	SRP325729	21	unknown	Moderate	Whole blood	Female	PRJNA741686
SRR14921057	COVID-19	SRP325729	37	unknown	Moderate	Whole blood	Male	PRJNA741686
SRR14921059	COVID-19	SRP325729	44	unknown	Moderate	Whole blood	Female	PRJNA741686
SRR14921060	COVID-19	SRP325729	36	unknown	Moderate	Whole blood	Male	PRJNA741686
SRR14921061	COVID-19	SRP325729	20	unknown	Moderate	Whole blood	Male	PRJNA741686
SRR14921062	COVID-19	SRP325729	21	unknown	Moderate	Whole blood	Male	PRJNA741686
SRR14921063	COVID-19	SRP325729	31	unknown	Moderate	Whole blood	Female	PRJNA741686
SRR14921064	COVID-19	SRP325729	60	unknown	Moderate	Whole blood	Male	PRJNA741686
SRR14921066	COVID-19	SRP325729	33	unknown	Moderate	Whole blood	Male	PRJNA741686
SRR14921068	COVID-19	SRP325729	28	unknown	Severe	Whole blood	Male	PRJNA741686
SRR14921069	COVID-19	SRP325729	28	unknown	Moderate	Whole blood	Female	PRJNA741686
SRR14921070	COVID-19	SRP325729	37	unknown	Moderate	Whole blood	Male	PRJNA741686
SRR14921071	COVID-19	SRP325729	24	unknown	Moderate	Whole blood	Male	PRJNA741686
SRR14921072	COVID-19	SRP325729	44	unknown	Severe	Whole blood	Female	PRJNA741686
SRR14921076	COVID-19	SRP325729	32	unknown	Moderate	Whole blood	Female	PRJNA741686
SRR14921078	COVID-19	SRP325729	30	unknown	Moderate	Whole blood	Female	PRJNA741686
SRR14921080	COVID-19	SRP325729	30	unknown	Moderate	Whole blood	Male	PRJNA741686
SRR14921082	COVID-19	SRP325729	31	unknown	Moderate	Whole blood	Male	PRJNA741686
SRR14921083	COVID-19	SRP325729	59	unknown	Moderate	Whole blood	Male	PRJNA741686
SRR14921084	COVID-19	SRP325729	53	unknown	Asymptomatic	Whole blood	Male	PRJNA741686
SRR14921086	COVID-19	SRP325729	63	unknown	Moderate	Whole blood	Female	PRJNA741686
SRR14921087	COVID-19	SRP325729	56	unknown	Moderate	Whole blood	Male	PRJNA741686
SRR14921091	COVID-19	SRP325729	41	unknown	Moderate	Whole blood	Male	PRJNA741686
SRR14921092	COVID-19	SRP325729	33	unknown	Asymptomatic	Whole blood	Female	PRJNA741686
SRR14921093	COVID-19	SRP325729	55	unknown	Asymptomatic	Whole blood	Female	PRJNA741686
SRR14921095	COVID-19	SRP325729	58	unknown	Severe	Whole blood	Male	PRJNA741686
SRR14921098	COVID-19	SRP325729	22	unknown	Moderate	Whole blood	Male	PRJNA741686
SRR14921099	COVID-19	SRP325729	47	unknown	Moderate	Whole blood	Female	PRJNA741686
SRR14921100	COVID-19	SRP325729	35	unknown	Moderate	Whole blood	Male	PRJNA741686
SRR14921105	COVID-19	SRP325729	57	unknown	Moderate	Whole blood	Male	PRJNA741686
SRR14921108	COVID-19	SRP325729	27	unknown	Moderate	Whole blood	Female	PRJNA741686
SRR14921109	COVID-19	SRP325729	32	unknown	Moderate	Whole blood	Female	PRJNA741686
SRR14921110	COVID-19	SRP325729	28	unknown	Moderate	Whole blood	Male	PRJNA741686
SRR14921111	COVID-19	SRP325729	21	unknown	Moderate	Whole blood	Male	PRJNA741686
SRR14921112	COVID-19	SRP325729	64	unknown	Moderate	Whole blood	Male	PRJNA741686
SRR14921113	COVID-19	SRP325729	59	unknown	Severe	Whole blood	Female	PRJNA741686
SRR14921115	COVID-19	SRP325729	62	unknown	Moderate	Whole blood	Male	PRJNA741686
SRR14921118	COVID-19	SRP325729	56	unknown	Moderate	Whole blood	Female	PRJNA741686
SRR14921120	COVID-19	SRP325729	29	unknown	Moderate	Whole blood	Male	PRJNA741686
SRR14921121	COVID-19	SRP325729	31	unknown	Moderate	Whole blood	Female	PRJNA741686
SRR14921122	COVID-19	SRP325729	34	unknown	Asymptomatic	Whole blood	Male	PRJNA741686
SRR14921123	COVID-19	SRP325729	35	unknown	Moderate	Whole blood	Female	PRJNA741686
SRR14921124	COVID-19	SRP325729	20	unknown	Moderate	Whole blood	Female	PRJNA741686
SRR14921125	COVID-19	SRP325729	32	unknown	Moderate	Whole blood	Female	PRJNA741686
SRR14921127	COVID-19	SRP325729	26	unknown	Moderate	Whole blood	Female	PRJNA741686
SRR14921128	COVID-19	SRP325729	22	unknown	Moderate	Whole blood	Female	PRJNA741686
SRR14921129	COVID-19	SRP325729	52	unknown	Moderate	Whole blood	Male	PRJNA741686
SRR14921130	COVID-19	SRP325729	30	unknown	Moderate	Whole blood	Female	PRJNA741686
SRR14921131	COVID-19	SRP325729	28	unknown	Moderate	Whole blood	Female	PRJNA741686
SRR14921132	COVID-19	SRP325729	54	unknown	Moderate	Whole blood	Male	PRJNA741686
SRR14921135	COVID-19	SRP325729	54	unknown	Moderate	Whole blood	Male	PRJNA741686
SRR14921136	COVID-19	SRP325729	62	unknown	Moderate	Whole blood	Male	PRJNA741686
SRR14921137	COVID-19	SRP325729	49	unknown	Moderate	Whole blood	Female	PRJNA741686
SRR14921139	COVID-19	SRP325729	43	unknown	Moderate	Whole blood	Female	PRJNA741686
SRR14921140	COVID-19	SRP325729	36	unknown	Moderate	Whole blood	Female	PRJNA741686
SRR14921141	COVID-19	SRP325729	39	unknown	Moderate	Whole blood	Male	PRJNA741686
SRR14921143	COVID-19	SRP325729	57	unknown	Moderate	Whole blood	Female	PRJNA741686
SRR14921147	COVID-19	SRP325729	34	unknown	Moderate	Whole blood	Male	PRJNA741686
SRR14921148	COVID-19	SRP325729	42	unknown	Moderate	Whole blood	Male	PRJNA741686
SRR14921152	COVID-19	SRP325729	60	unknown	Moderate	Whole blood	Female	PRJNA741686
SRR14921153	COVID-19	SRP325729	32	unknown	Moderate	Whole blood	Male	PRJNA741686
SRR14921158	COVID-19	SRP325729	51	unknown	Moderate	Whole blood	Male	PRJNA741686
SRR14921159	COVID-19	SRP325729	61	unknown	Asymptomatic	Whole blood	Male	PRJNA741686
SRR14921161	COVID-19	SRP325729	43	unknown	Moderate	Whole blood	Male	PRJNA741686
SRR14921162	COVID-19	SRP325729	29	unknown	Moderate	Whole blood	Male	PRJNA741686
SRR14921163	COVID-19	SRP325729	21	unknown	Moderate	Whole blood	Female	PRJNA741686
SRR14921164	COVID-19	SRP325729	45	unknown	Moderate	Whole blood	Male	PRJNA741686
SRR14921167	COVID-19	SRP325729	34	unknown	Moderate	Whole blood	Male	PRJNA741686
SRR14921168	COVID-19	SRP325729	21	unknown	Moderate	Whole blood	Male	PRJNA741686
SRR14921171	COVID-19	SRP325729	22	unknown	Moderate	Whole blood	Male	PRJNA741686
SRR14921172	COVID-19	SRP325729	unknown	unknown	Severe	Whole blood		PRJNA741686
SRR14921173	COVID-19	SRP325729	47	unknown	Severe	Whole blood	Male	PRJNA741686
SRR14921174	COVID-19	SRP325729	39	unknown	Moderate	Whole blood	Male	PRJNA741686
SRR14921176	COVID-19	SRP325729	20	unknown	Moderate	Whole blood	Female	PRJNA741686
SRR14921178	COVID-19	SRP325729	33	unknown	Moderate	Whole blood	Female	PRJNA741686
SRR18044792	COVID-19	SRP359999	67	unknown	Severe	Whole Blood	Male	PRJNA807370
SRR18044793	COVID-19	SRP359999	80	unknown	Severe	Whole Blood	Female	PRJNA807370
SRR18044794	COVID-19	SRP359999	53	unknown	Severe	Whole Blood	Female	PRJNA807370
SRR18044795	COVID-19	SRP359999	64	unknown	Severe	Whole Blood	Female	PRJNA807370
SRR18044796	COVID-19	SRP359999	35	unknown	Severe	Whole Blood	Male	PRJNA807370
SRR18044797	COVID-19	SRP359999	60	unknown	Moderate	Whole Blood	Female	PRJNA807370
SRR18044798	COVID-19	SRP359999	70	unknown	Moderate	Whole Blood	Male	PRJNA807370
SRR18044799	COVID-19	SRP359999	57	unknown	Moderate	Whole Blood	Male	PRJNA807370
SRR18044800	COVID-19	SRP359999	57	unknown	Moderate	Whole Blood	Female	PRJNA807370
SRR18044801	COVID-19	SRP359999	31	unknown	Moderate	Whole Blood	Female	PRJNA807370
SRR18044802	COVID-19	SRP359999	59	unknown	Moderate	Whole Blood	Female	PRJNA807370
SRR18044803	COVID-19	SRP359999	66	unknown	Moderate	Whole Blood	Female	PRJNA807370
SRR18044804	COVID-19	SRP359999	35	unknown	Moderate	Whole Blood	Male	PRJNA807370
SRR18044805	COVID-19	SRP359999	45	unknown	Moderate	Whole Blood	Male	PRJNA807370
SRR18044806	COVID-19	SRP359999	47	unknown	Moderate	Whole Blood	Male	PRJNA807370
SRR18044807	COVID-19	SRP359999	30	unknown	Mild	Whole Blood	Female	PRJNA807370
SRR18044808	COVID-19	SRP359999	70	unknown	Mild	Whole Blood	Female	PRJNA807370
SRR18044809	COVID-19	SRP359999	50	unknown	Mild	Whole Blood	Male	PRJNA807370
SRR18044810	COVID-19	SRP359999	85	unknown	Mild	Whole Blood	Female	PRJNA807370
SRR18044811	COVID-19	SRP359999	60	unknown	Bacterial Coinfection	Whole Blood	Male	PRJNA807370
SRR18044812	COVID-19	SRP359999	50	unknown	Bacterial Coinfection	Whole Blood	Female	PRJNA807370
SRR18044813	COVID-19	SRP359999	62	unknown	Bacterial Coinfection	Whole Blood	Male	PRJNA807370
SRR18044814	COVID-19	SRP359999	48	unknown	Bacterial Coinfection	Whole Blood	Male	PRJNA807370
SRR18044815	COVID-19	SRP359999	53	unknown	Bacterial Coinfection	Whole Blood	Male	PRJNA807370
SRR18044816	COVID-19	SRP359999	70	unknown	Bacterial Coinfection	Whole Blood	Male	PRJNA807370
SRR18044817	COVID-19	SRP359999	61	unknown	Severe	Whole Blood	Female	PRJNA807370
SRR18044818	COVID-19	SRP359999	35	unknown	Mild	Whole Blood	Male	PRJNA807370
SRR18044819	COVID-19	SRP359999	39	unknown	Mild	Whole Blood	Male	PRJNA807370
SRR18044820	COVID-19	SRP359999	75	unknown	Severe	Whole Blood	Female	PRJNA807370
SRR18044821	COVID-19	SRP359999	27	unknown	Mild	Whole Blood	Male	PRJNA807370
SRR18044822	COVID-19	SRP359999	64	unknown	Mild	Whole Blood	Male	PRJNA807370
SRR18044823	COVID-19	SRP359999	56	unknown	Mild	Whole Blood	Female	PRJNA807370
SRR18044833	COVID-19	SRP359999	42	unknown	Asymptomatic	Whole Blood	Female	PRJNA807370
SRR18044834	COVID-19	SRP359999	29	unknown	Asymptomatic	Whole Blood	Female	PRJNA807370
SRR18044835	COVID-19	SRP359999	42	unknown	Asymptomatic	Whole Blood	Female	PRJNA807370
SRR18044836	COVID-19	SRP359999	12	unknown	Asymptomatic	Whole Blood	Female	PRJNA807370
SRR18044837	COVID-19	SRP359999	40	unknown	Asymptomatic	Whole Blood	Male	PRJNA807370
SRR18044838	COVID-19	SRP359999	61	unknown	Asymptomatic	Whole Blood	Female	PRJNA807370
SRR18044839	COVID-19	SRP359999	29	unknown	Asymptomatic	Whole Blood	Female	PRJNA807370
SRR18044840	COVID-19	SRP359999	28	unknown	Asymptomatic	Whole Blood	Female	PRJNA807370

## Sheet: S4
TableS4 Cohort information from 368 healthy individuals across 18 projects.
Sample	Situation	SRA	Age	Source	Gender	Bioproject
ERR1523942	Healthy	ERP016409	24	Whole Blood	Male	PRJEB14743
ERR1523943	Healthy	ERP016409	11	Whole Blood	Male	PRJEB14743
ERR1523944	Healthy	ERP016409	29	Whole Blood	Male	PRJEB14743
ERR1523945	Healthy	ERP016409	24	Whole Blood	Male	PRJEB14743
ERR1523946	Healthy	ERP016409	27	Whole Blood	Male	PRJEB14743
ERR3987569	Healthy	ERP120543	53	Whole Blood	Male	PRJEB37238
ERR3987570	Healthy	ERP120543	46	Whole Blood	Male	PRJEB37238
ERR3987571	Healthy	ERP120543	49	Whole Blood	Male	PRJEB37238
ERR3987573	Healthy	ERP120543	50	Whole Blood	Male	PRJEB37238
ERR3987574	Healthy	ERP120543	49	Whole Blood	Male	PRJEB37238
ERR3987575	Healthy	ERP120543	54	Whole Blood	Male	PRJEB37238
ERR3987576	Healthy	ERP120543	48	Whole Blood	Male	PRJEB37238
ERR3987577	Healthy	ERP120543	50	Whole Blood	Male	PRJEB37238
ERR3987578	Healthy	ERP120543	55	Whole Blood	Male	PRJEB37238
ERR3987579	Healthy	ERP120543	55	Whole Blood	Male	PRJEB37238
ERR3987580	Healthy	ERP120543	66	Whole Blood	Male	PRJEB37238
ERR3987581	Healthy	ERP120543	37	Whole Blood	Male	PRJEB37238
SRR1550981	Healthy	SRP045500	32	Whole Blood	unknown	PRJNA258216
SRR1551053	Healthy	SRP045500	29	Whole Blood	unknown	PRJNA258216
SRR1551060	Healthy	SRP045500	22	Whole Blood	unknown	PRJNA258216
SRR1551074	Healthy	SRP045500	30	Whole Blood	unknown	PRJNA258216
SRR7889909	Healthy	SRP162348	unknown	Whole Blood	Female	PRJNA492481
SRR7889910	Healthy	SRP162348	unknown	Whole Blood	Female	PRJNA492481
SRR7889914	Healthy	SRP162348	unknown	Whole Blood	Female	PRJNA492481
SRR7889918	Healthy	SRP162348	unknown	Whole Blood	Male	PRJNA492481
SRR7889920	Healthy	SRP162348	unknown	Whole Blood	Male	PRJNA492481
SRR7889921	Healthy	SRP162348	unknown	Whole Blood	Male	PRJNA492481
SRR7889922	Healthy	SRP162348	unknown	Whole Blood	Male	PRJNA492481
SRR7889923	Healthy	SRP162348	unknown	Whole Blood	Male	PRJNA492481
SRR7889924	Healthy	SRP162348	unknown	Whole Blood	Male	PRJNA492481
SRR7889925	Healthy	SRP162348	unknown	Whole Blood	Male	PRJNA492481
SRR7889926	Healthy	SRP162348	unknown	Whole Blood	Male	PRJNA492481
SRR7889907	Healthy	SRP162348	unknown	Whole Blood	Female	PRJNA492481
SRR7889915	Healthy	SRP162348	unknown	Whole Blood	Female	PRJNA492481
SRR7889911	Healthy	SRP162348	unknown	Whole Blood	Female	PRJNA492481
SRR7889908	Healthy	SRP162348	unknown	Whole Blood	Female	PRJNA492481
SRR7889919	Healthy	SRP162348	unknown	Whole Blood	Male	PRJNA492481
SRR7889916	Healthy	SRP162348	unknown	Whole Blood	Female	PRJNA492481
SRR7889917	Healthy	SRP162348	unknown	Whole Blood	Male	PRJNA492481
SRR7889913	Healthy	SRP162348	unknown	Whole Blood	Female	PRJNA492481
SRR7889912	Healthy	SRP162348	unknown	Whole Blood	Female	PRJNA492481
SRR8312659	Healthy	SRP173298	50	Whole Blood	Male	PRJNA509461
SRR8312660	Healthy	SRP173298	24	Whole Blood	Male	PRJNA509461
SRR8312661	Healthy	SRP173298	65	Whole Blood	Male	PRJNA509461
SRR8312662	Healthy	SRP173298	36	Whole Blood	Female	PRJNA509461
SRR8312663	Healthy	SRP173298	37	Whole Blood	Male	PRJNA509461
SRR8312664	Healthy	SRP173298	54	Whole Blood	Female	PRJNA509461
SRR8312665	Healthy	SRP173298	21	Whole Blood	Male	PRJNA509461
SRR8312666	Healthy	SRP173298	28	Whole Blood	Female	PRJNA509461
SRR8312667	Healthy	SRP173298	23	Whole Blood	Male	PRJNA509461
SRR8312668	Healthy	SRP173298	51	Whole Blood	Male	PRJNA509461
SRR8312669	Healthy	SRP173298	36	Whole Blood	Female	PRJNA509461
SRR8312670	Healthy	SRP173298	50	Whole Blood	Female	PRJNA509461
SRR8312671	Healthy	SRP173298	30	Whole Blood	Male	PRJNA509461
SRR8312672	Healthy	SRP173298	41	Whole Blood	Female	PRJNA509461
SRR8312673	Healthy	SRP173298	24	Whole Blood	Male	PRJNA509461
SRR8312674	Healthy	SRP173298	44	Whole Blood	Female	PRJNA509461
SRR8312675	Healthy	SRP173298	43	Whole Blood	Male	PRJNA509461
SRR8312676	Healthy	SRP173298	50	Whole Blood	Female	PRJNA509461
SRR8312677	Healthy	SRP173298	68	Whole Blood	Female	PRJNA509461
SRR8312678	Healthy	SRP173298	50	Whole Blood	Male	PRJNA509461
SRR8312679	Healthy	SRP173298	35	Whole Blood	Female	PRJNA509461
SRR8312680	Healthy	SRP173298	45	Whole Blood	Female	PRJNA509461
SRR8312681	Healthy	SRP173298	56	Whole Blood	Female	PRJNA509461
SRR8312682	Healthy	SRP173298	43	Whole Blood	Male	PRJNA509461
SRR8312683	Healthy	SRP173298	32	Whole Blood	Male	PRJNA509461
SRR8312684	Healthy	SRP173298	28	Whole Blood	Female	PRJNA509461
SRR8312685	Healthy	SRP173298	41	Whole Blood	Male	PRJNA509461
SRR8312686	Healthy	SRP173298	46	Whole Blood	Male	PRJNA509461
SRR8312687	Healthy	SRP173298	25	Whole Blood	Female	PRJNA509461
SRR8312688	Healthy	SRP173298	26	Whole Blood	Female	PRJNA509461
SRR8312689	Healthy	SRP173298	59	Whole Blood	Female	PRJNA509461
SRR8312690	Healthy	SRP173298	26	Whole Blood	Female	PRJNA509461
SRR8312691	Healthy	SRP173298	27	Whole Blood	Male	PRJNA509461
SRR8312692	Healthy	SRP173298	47	Whole Blood	Female	PRJNA509461
SRR8312693	Healthy	SRP173298	50	Whole Blood	Male	PRJNA509461
SRR8312694	Healthy	SRP173298	19	Whole Blood	Female	PRJNA509461
SRR8312695	Healthy	SRP173298	35	Whole Blood	Female	PRJNA509461
SRR8312696	Healthy	SRP173298	59	Whole Blood	Male	PRJNA509461
SRR8312697	Healthy	SRP173298	45	Whole Blood	Female	PRJNA509461
SRR8312698	Healthy	SRP173298	47	Whole Blood	Male	PRJNA509461
SRR8312699	Healthy	SRP173298	33	Whole Blood	Male	PRJNA509461
SRR8312700	Healthy	SRP173298	30	Whole Blood	Male	PRJNA509461
SRR8312701	Healthy	SRP173298	35	Whole Blood	Female	PRJNA509461
SRR8315466	Healthy	SRP173378	unknown	Whole Blood	unknown	PRJNA509869
SRR8315467	Healthy	SRP173378	unknown	Whole Blood	unknown	PRJNA509869
SRR8315468	Healthy	SRP173378	unknown	Whole Blood	unknown	PRJNA509869
SRR8315469	Healthy	SRP173378	unknown	Whole Blood	unknown	PRJNA509869
SRR8315470	Healthy	SRP173378	unknown	Whole Blood	unknown	PRJNA509869
SRR8315471	Healthy	SRP173378	unknown	Whole Blood	unknown	PRJNA509869
SRR8315472	Healthy	SRP173378	unknown	Whole Blood	unknown	PRJNA509869
SRR8383065	Healthy	SRP175005	unknown	Whole Blood	unknown	PRJNA512474
SRR8383068	Healthy	SRP175005	unknown	Whole Blood	unknown	PRJNA512474
SRR8383071	Healthy	SRP175005	unknown	Whole Blood	unknown	PRJNA512474
SRR8383074	Healthy	SRP175005	unknown	Whole Blood	unknown	PRJNA512474
SRR8383077	Healthy	SRP175005	unknown	Whole Blood	unknown	PRJNA512474
SRR8383079	Healthy	SRP175005	unknown	Whole Blood	unknown	PRJNA512474
SRR8383082	Healthy	SRP175005	unknown	Whole Blood	unknown	PRJNA512474
SRR8383085	Healthy	SRP175005	unknown	Whole Blood	unknown	PRJNA512474
SRR8383088	Healthy	SRP175005	unknown	Whole Blood	unknown	PRJNA512474
SRR8383089	Healthy	SRP175005	unknown	Whole Blood	unknown	PRJNA512474
SRR8383090	Healthy	SRP175005	unknown	Whole Blood	unknown	PRJNA512474
SRR8383093	Healthy	SRP175005	unknown	Whole Blood	unknown	PRJNA512474
SRR8383096	Healthy	SRP175005	unknown	Whole Blood	unknown	PRJNA512474
SRR8383097	Healthy	SRP175005	unknown	Whole Blood	unknown	PRJNA512474
SRR8383098	Healthy	SRP175005	unknown	Whole Blood	unknown	PRJNA512474
SRR8383099	Healthy	SRP175005	unknown	Whole Blood	unknown	PRJNA512474
SRR8383100	Healthy	SRP175005	unknown	Whole Blood	unknown	PRJNA512474
SRR8383102	Healthy	SRP175005	unknown	Whole Blood	unknown	PRJNA512474
SRR8383103	Healthy	SRP175005	unknown	Whole Blood	unknown	PRJNA512474
SRR8383101	Healthy	SRP175005	unknown	Whole Blood	unknown	PRJNA512474
SRR8564870	Healthy	SRP185630	unknown	Whole Blood	unknown	PRJNA521868
SRR8564871	Healthy	SRP185630	unknown	Whole Blood	unknown	PRJNA521868
SRR8564872	Healthy	SRP185630	unknown	Whole Blood	unknown	PRJNA521868
SRR9666143	Healthy	SRP214077	20	Whole Blood	Male	PRJNA553703
SRR9666144	Healthy	SRP214077	70	Whole Blood	Female	PRJNA553703
SRR9666145	Healthy	SRP214077	21	Whole Blood	Female	PRJNA553703
SRR9666146	Healthy	SRP214077	22	Whole Blood	Male	PRJNA553703
SRR9666147	Healthy	SRP214077	28	Whole Blood	Male	PRJNA553703
SRR9666148	Healthy	SRP214077	24	Whole Blood	Male	PRJNA553703
SRR9666149	Healthy	SRP214077	28	Whole Blood	Female	PRJNA553703
SRR9666150	Healthy	SRP214077	20	Whole Blood	Female	PRJNA553703
SRR9666151	Healthy	SRP214077	21	Whole Blood	Male	PRJNA553703
SRR9666152	Healthy	SRP214077	23	Whole Blood	Female	PRJNA553703
SRR9666153	Healthy	SRP214077	23	Whole Blood	Male	PRJNA553703
SRR9666154	Healthy	SRP214077	22	Whole Blood	Male	PRJNA553703
SRR9666155	Healthy	SRP214077	24	Whole Blood	Female	PRJNA553703
SRR9666156	Healthy	SRP214077	23	Whole Blood	Female	PRJNA553703
SRR9666157	Healthy	SRP214077	20	Whole Blood	Female	PRJNA553703
SRR9666158	Healthy	SRP214077	20	Whole Blood	Female	PRJNA553703
SRR9666159	Healthy	SRP214077	25	Whole Blood	Male	PRJNA553703
SRR9666160	Healthy	SRP214077	23	Whole Blood	Female	PRJNA553703
SRR9666161	Healthy	SRP214077	33	Whole Blood	Male	PRJNA553703
SRR9666162	Healthy	SRP214077	21	Whole Blood	Male	PRJNA553703
SRR9666163	Healthy	SRP214077	24	Whole Blood	Female	PRJNA553703
SRR9666164	Healthy	SRP214077	50	Whole Blood	Female	PRJNA553703
SRR9666165	Healthy	SRP214077	58	Whole Blood	Male	PRJNA553703
SRR9666166	Healthy	SRP214077	20	Whole Blood	Female	PRJNA553703
SRR9666167	Healthy	SRP214077	26	Whole Blood	Male	PRJNA553703
SRR9666168	Healthy	SRP214077	21	Whole Blood	Female	PRJNA553703
SRR9666169	Healthy	SRP214077	21	Whole Blood	Female	PRJNA553703
SRR9666170	Healthy	SRP214077	59	Whole Blood	Female	PRJNA553703
SRR9666171	Healthy	SRP214077	27	Whole Blood	Male	PRJNA553703
SRR9666172	Healthy	SRP214077	23	Whole Blood	Male	PRJNA553703
SRR9666173	Healthy	SRP214077	23	Whole Blood	Male	PRJNA553703
SRR9666174	Healthy	SRP214077	24	Whole Blood	Female	PRJNA553703
SRR9666175	Healthy	SRP214077	28	Whole Blood	Female	PRJNA553703
SRR9666176	Healthy	SRP214077	20	Whole Blood	Female	PRJNA553703
SRR9666177	Healthy	SRP214077	69	Whole Blood	Female	PRJNA553703
SRR9666178	Healthy	SRP214077	20	Whole Blood	Male	PRJNA553703
SRR9666179	Healthy	SRP214077	19	Whole Blood	Female	PRJNA553703
SRR9666180	Healthy	SRP214077	32	Whole Blood	Male	PRJNA553703
SRR9666181	Healthy	SRP214077	61	Whole Blood	Male	PRJNA553703
SRR9666182	Healthy	SRP214077	22	Whole Blood	Male	PRJNA553703
SRR9666183	Healthy	SRP214077	21	Whole Blood	Female	PRJNA553703
SRR9666184	Healthy	SRP214077	19	Whole Blood	Female	PRJNA553703
SRR9666185	Healthy	SRP214077	68	Whole Blood	Female	PRJNA553703
SRR9666186	Healthy	SRP214077	21	Whole Blood	Female	PRJNA553703
SRR9666187	Healthy	SRP214077	24	Whole Blood	Male	PRJNA553703
SRR9666188	Healthy	SRP214077	21	Whole Blood	Female	PRJNA553703
SRR9666189	Healthy	SRP214077	18	Whole Blood	Male	PRJNA553703
SRR9666190	Healthy	SRP214077	24	Whole Blood	Female	PRJNA553703
SRR9666191	Healthy	SRP214077	18	Whole Blood	Male	PRJNA553703
SRR9666192	Healthy	SRP214077	23	Whole Blood	Male	PRJNA553703
SRR9666193	Healthy	SRP214077	22	Whole Blood	Female	PRJNA553703
SRR9666194	Healthy	SRP214077	18	Whole Blood	Male	PRJNA553703
SRR9666195	Healthy	SRP214077	24	Whole Blood	Female	PRJNA553703
SRR9666196	Healthy	SRP214077	25	Whole Blood	Female	PRJNA553703
SRR9666197	Healthy	SRP214077	43	Whole Blood	Female	PRJNA553703
SRR9666198	Healthy	SRP214077	19	Whole Blood	Male	PRJNA553703
SRR9666199	Healthy	SRP214077	23	Whole Blood	Male	PRJNA553703
SRR9666200	Healthy	SRP214077	60	Whole Blood	Male	PRJNA553703
SRR9666201	Healthy	SRP214077	22	Whole Blood	Female	PRJNA553703
SRR9666202	Healthy	SRP214077	23	Whole Blood	Female	PRJNA553703
SRR9666203	Healthy	SRP214077	20	Whole Blood	Male	PRJNA553703
SRR9666204	Healthy	SRP214077	50	Whole Blood	Female	PRJNA553703
SRR9666205	Healthy	SRP214077	64	Whole Blood	Female	PRJNA553703
SRR9666206	Healthy	SRP214077	18	Whole Blood	Male	PRJNA553703
SRR9666207	Healthy	SRP214077	20	Whole Blood	Female	PRJNA553703
SRR9666208	Healthy	SRP214077	22	Whole Blood	Male	PRJNA553703
SRR9666209	Healthy	SRP214077	63	Whole Blood	Male	PRJNA553703
SRR9666210	Healthy	SRP214077	19	Whole Blood	Female	PRJNA553703
SRR9666211	Healthy	SRP214077	23	Whole Blood	Male	PRJNA553703
SRR9666212	Healthy	SRP214077	24	Whole Blood	Female	PRJNA553703
SRR9666213	Healthy	SRP214077	49	Whole Blood	Female	PRJNA553703
SRR9666214	Healthy	SRP214077	21	Whole Blood	Female	PRJNA553703
SRR9666215	Healthy	SRP214077	23	Whole Blood	Female	PRJNA553703
SRR9666216	Healthy	SRP214077	48	Whole Blood	Female	PRJNA553703
SRR9666217	Healthy	SRP214077	23	Whole Blood	Male	PRJNA553703
SRR9666218	Healthy	SRP214077	23	Whole Blood	Male	PRJNA553703
SRR9666219	Healthy	SRP214077	23	Whole Blood	Female	PRJNA553703
SRR9666220	Healthy	SRP214077	20	Whole Blood	Male	PRJNA553703
SRR9666221	Healthy	SRP214077	18	Whole Blood	Female	PRJNA553703
SRR9666222	Healthy	SRP214077	26	Whole Blood	Male	PRJNA553703
SRR9666223	Healthy	SRP214077	73	Whole Blood	Male	PRJNA553703
SRR9666224	Healthy	SRP214077	55	Whole Blood	Male	PRJNA553703
SRR9666225	Healthy	SRP214077	20	Whole Blood	Female	PRJNA553703
SRR9666226	Healthy	SRP214077	20	Whole Blood	Female	PRJNA553703
SRR9666227	Healthy	SRP214077	24	Whole Blood	Male	PRJNA553703
SRR9666228	Healthy	SRP214077	23	Whole Blood	Female	PRJNA553703
SRR9666229	Healthy	SRP214077	19	Whole Blood	Female	PRJNA553703
SRR9666230	Healthy	SRP214077	24	Whole Blood	Female	PRJNA553703
SRR9666231	Healthy	SRP214077	22	Whole Blood	Male	PRJNA553703
SRR9666232	Healthy	SRP214077	24	Whole Blood	Female	PRJNA553703
SRR9666233	Healthy	SRP214077	20	Whole Blood	Female	PRJNA553703
SRR9666234	Healthy	SRP214077	21	Whole Blood	Female	PRJNA553703
SRR9666235	Healthy	SRP214077	22	Whole Blood	Female	PRJNA553703
SRR9666236	Healthy	SRP214077	27	Whole Blood	Male	PRJNA553703
SRR9666237	Healthy	SRP214077	28	Whole Blood	Male	PRJNA553703
SRR9666238	Healthy	SRP214077	24	Whole Blood	Male	PRJNA553703
SRR9666239	Healthy	SRP214077	40	Whole Blood	Male	PRJNA553703
SRR9666240	Healthy	SRP214077	28	Whole Blood	Female	PRJNA553703
SRR9666241	Healthy	SRP214077	25	Whole Blood	Female	PRJNA553703
SRR9666242	Healthy	SRP214077	48	Whole Blood	Male	PRJNA553703
SRR10037631	Healthy	SRP219679	33	Whole Blood	unknown	PRJNA562305
SRR10037632	Healthy	SRP219679	36	Whole Blood	unknown	PRJNA562305
SRR10037633	Healthy	SRP219679	23	Whole Blood	unknown	PRJNA562305
SRR10037634	Healthy	SRP219679	38	Whole Blood	unknown	PRJNA562305
SRR10037635	Healthy	SRP219679	23	Whole Blood	unknown	PRJNA562305
SRR10037636	Healthy	SRP219679	23	Whole Blood	unknown	PRJNA562305
SRR10037637	Healthy	SRP219679	24	Whole Blood	unknown	PRJNA562305
SRR10037638	Healthy	SRP219679	37	Whole Blood	unknown	PRJNA562305
SRR10037639	Healthy	SRP219679	27	Whole Blood	unknown	PRJNA562305
SRR10037640	Healthy	SRP219679	28	Whole Blood	unknown	PRJNA562305
SRR10037641	Healthy	SRP219679	29	Whole Blood	unknown	PRJNA562305
SRR10037642	Healthy	SRP219679	34	Whole Blood	unknown	PRJNA562305
SRR10037643	Healthy	SRP219679	21	Whole Blood	unknown	PRJNA562305
SRR10037644	Healthy	SRP219679	31	Whole Blood	unknown	PRJNA562305
SRR10037645	Healthy	SRP219679	26	Whole Blood	unknown	PRJNA562305
SRR10037646	Healthy	SRP219679	28	Whole Blood	unknown	PRJNA562305
SRR10883347	Healthy	SRP241873	38	Whole Blood	Male	PRJNA595691
SRR10883376	Healthy	SRP241873	24	Whole Blood	Male	PRJNA595691
SRR10883346	Healthy	SRP241873	25	Whole Blood	Male	PRJNA595691
SRR10883375	Healthy	SRP241873	32	Whole Blood	Male	PRJNA595691
SRR10883377	Healthy	SRP241873	29	Whole Blood	Male	PRJNA595691
SRR12355311	Healthy	SRP274382	unknown	Whole Blood	unknown	PRJNA649786
SRR12355312	Healthy	SRP274382	unknown	Whole Blood	unknown	PRJNA649786
SRR12355313	Healthy	SRP274382	unknown	Whole Blood	unknown	PRJNA649786
SRR12355314	Healthy	SRP274382	unknown	Whole Blood	unknown	PRJNA649786
SRR12355315	Healthy	SRP274382	unknown	Whole Blood	unknown	PRJNA649786
SRR12355316	Healthy	SRP274382	unknown	Whole Blood	unknown	PRJNA649786
SRR12609732	Healthy	SRP281425	51	Whole Blood	unknown	PRJNA662344
SRR12609733	Healthy	SRP281425	33	Whole Blood	unknown	PRJNA662344
SRR12609734	Healthy	SRP281425	62	Whole Blood	unknown	PRJNA662344
SRR12609735	Healthy	SRP281425	59	Whole Blood	unknown	PRJNA662344
SRR12609736	Healthy	SRP281425	31	Whole Blood	unknown	PRJNA662344
SRR12609737	Healthy	SRP281425	22	Whole Blood	unknown	PRJNA662344
SRR12609738	Healthy	SRP281425	39	Whole Blood	unknown	PRJNA662344
SRR12609739	Healthy	SRP281425	23	Whole Blood	unknown	PRJNA662344
SRR12609740	Healthy	SRP281425	65	Whole Blood	unknown	PRJNA662344
SRR12609741	Healthy	SRP281425	43	Whole Blood	unknown	PRJNA662344
SRR12609742	Healthy	SRP281425	19	Whole Blood	unknown	PRJNA662344
SRR12609743	Healthy	SRP281425	19	Whole Blood	unknown	PRJNA662344
SRR12609744	Healthy	SRP281425	17	Whole Blood	unknown	PRJNA662344
SRR12609745	Healthy	SRP281425	46	Whole Blood	unknown	PRJNA662344
SRR12609746	Healthy	SRP281425	34	Whole Blood	unknown	PRJNA662344
SRR12609747	Healthy	SRP281425	30	Whole Blood	unknown	PRJNA662344
SRR12609748	Healthy	SRP281425	51	Whole Blood	unknown	PRJNA662344
SRR12609749	Healthy	SRP281425	38	Whole Blood	unknown	PRJNA662344
SRR12609750	Healthy	SRP281425	18	Whole Blood	unknown	PRJNA662344
SRR12609751	Healthy	SRP281425	44	Whole Blood	unknown	PRJNA662344
SRR12609752	Healthy	SRP281425	21	Whole Blood	unknown	PRJNA662344
SRR12609753	Healthy	SRP281425	48	Whole Blood	unknown	PRJNA662344
SRR12609754	Healthy	SRP281425	70	Whole Blood	unknown	PRJNA662344
SRR12609755	Healthy	SRP281425	36	Whole Blood	unknown	PRJNA662344
SRR12609756	Healthy	SRP281425	33	Whole Blood	unknown	PRJNA662344
SRR12609757	Healthy	SRP281425	30	Whole Blood	unknown	PRJNA662344
SRR12609758	Healthy	SRP281425	38	Whole Blood	unknown	PRJNA662344
SRR12609759	Healthy	SRP281425	26	Whole Blood	unknown	PRJNA662344
SRR12609760	Healthy	SRP281425	29	Whole Blood	unknown	PRJNA662344
SRR12609761	Healthy	SRP281425	50	Whole Blood	unknown	PRJNA662344
SRR12609762	Healthy	SRP281425	79	Whole Blood	unknown	PRJNA662344
SRR12609763	Healthy	SRP281425	26	Whole Blood	unknown	PRJNA662344
SRR12609764	Healthy	SRP281425	21	Whole Blood	unknown	PRJNA662344
SRR12609765	Healthy	SRP281425	26	Whole Blood	unknown	PRJNA662344
SRR12609766	Healthy	SRP281425	19	Whole Blood	unknown	PRJNA662344
SRR12609767	Healthy	SRP281425	19	Whole Blood	unknown	PRJNA662344
SRR12609768	Healthy	SRP281425	16	Whole Blood	unknown	PRJNA662344
SRR12609769	Healthy	SRP281425	33	Whole Blood	unknown	PRJNA662344
SRR12921367	Healthy	SRP289418	unknown	Whole Blood	unknown	PRJNA672843
SRR12921368	Healthy	SRP289418	unknown	Whole Blood	unknown	PRJNA672843
SRR12921369	Healthy	SRP289418	unknown	Whole Blood	unknown	PRJNA672843
SRR12921370	Healthy	SRP289418	unknown	Whole Blood	unknown	PRJNA672843
SRR12921371	Healthy	SRP289418	unknown	Whole Blood	unknown	PRJNA672843
SRR12921372	Healthy	SRP289418	unknown	Whole Blood	unknown	PRJNA672843
SRR14063583	Healthy	SRP312015	26	Whole Blood	unknown	PRJNA717024
SRR14063594	Healthy	SRP312015	53	Whole Blood	unknown	PRJNA717024
SRR14063605	Healthy	SRP312015	50	Whole Blood	unknown	PRJNA717024
SRR14063616	Healthy	SRP312015	49	Whole Blood	unknown	PRJNA717024
SRR14063627	Healthy	SRP312015	32	Whole Blood	unknown	PRJNA717024
SRR14063630	Healthy	SRP312015	35	Whole Blood	unknown	PRJNA717024
SRR14063631	Healthy	SRP312015	40	Whole Blood	unknown	PRJNA717024
SRR14063632	Healthy	SRP312015	36	Whole Blood	unknown	PRJNA717024
SRR14063633	Healthy	SRP312015	51	Whole Blood	unknown	PRJNA717024
SRR14063634	Healthy	SRP312015	35	Whole Blood	unknown	PRJNA717024
SRR14063635	Healthy	SRP312015	38	Whole Blood	unknown	PRJNA717024
SRR14063636	Healthy	SRP312015	57	Whole Blood	unknown	PRJNA717024
SRR14063637	Healthy	SRP312015	37	Whole Blood	unknown	PRJNA717024
SRR14063638	Healthy	SRP312015	39	Whole Blood	unknown	PRJNA717024
SRR14063639	Healthy	SRP312015	36	Whole Blood	unknown	PRJNA717024
SRR14063640	Healthy	SRP312015	54	Whole Blood	unknown	PRJNA717024
SRR14063641	Healthy	SRP312015	39	Whole Blood	unknown	PRJNA717024
SRR14063642	Healthy	SRP312015	51	Whole Blood	unknown	PRJNA717024
SRR14063643	Healthy	SRP312015	55	Whole Blood	unknown	PRJNA717024
SRR14063644	Healthy	SRP312015	53	Whole Blood	unknown	PRJNA717024
SRR14063645	Healthy	SRP312015	46	Whole Blood	unknown	PRJNA717024
SRR14063646	Healthy	SRP312015	60	Whole Blood	unknown	PRJNA717024
SRR14063647	Healthy	SRP312015	40	Whole Blood	unknown	PRJNA717024
SRR14063648	Healthy	SRP312015	29	Whole Blood	unknown	PRJNA717024
SRR14063649	Healthy	SRP312015	34	Whole Blood	unknown	PRJNA717024
SRR14063650	Healthy	SRP312015	29	Whole Blood	unknown	PRJNA717024
SRR14063651	Healthy	SRP312015	21	Whole Blood	unknown	PRJNA717024
SRR14063652	Healthy	SRP312015	24	Whole Blood	unknown	PRJNA717024
SRR14063653	Healthy	SRP312015	22	Whole Blood	unknown	PRJNA717024
SRR14063654	Healthy	SRP312015	20	Whole Blood	unknown	PRJNA717024
SRR14063655	Healthy	SRP312015	22	Whole Blood	unknown	PRJNA717024
SRR14063656	Healthy	SRP312015	27	Whole Blood	unknown	PRJNA717024
SRR14063657	Healthy	SRP312015	33	Whole Blood	unknown	PRJNA717024
SRR14063658	Healthy	SRP312015	28	Whole Blood	unknown	PRJNA717024
SRR14063659	Healthy	SRP312015	20	Whole Blood	unknown	PRJNA717024
SRR14063660	Healthy	SRP312015	33	Whole Blood	unknown	PRJNA717024
SRR14063661	Healthy	SRP312015	59	Whole Blood	unknown	PRJNA717024
SRR14063662	Healthy	SRP312015	28	Whole Blood	unknown	PRJNA717024
SRR14063663	Healthy	SRP312015	24	Whole Blood	unknown	PRJNA717024
SRR14063664	Healthy	SRP312015	30	Whole Blood	unknown	PRJNA717024
SRR14063665	Healthy	SRP312015	23	Whole Blood	unknown	PRJNA717024
SRR14063666	Healthy	SRP312015	33	Whole Blood	unknown	PRJNA717024
SRR14063667	Healthy	SRP312015	54	Whole Blood	unknown	PRJNA717024
SRR14063668	Healthy	SRP312015	42	Whole Blood	unknown	PRJNA717024
SRR14063669	Healthy	SRP312015	25	Whole Blood	unknown	PRJNA717024
SRR14063670	Healthy	SRP312015	51	Whole Blood	unknown	PRJNA717024
SRR14063671	Healthy	SRP312015	41	Whole Blood	unknown	PRJNA717024
SRR14063672	Healthy	SRP312015	47	Whole Blood	unknown	PRJNA717024
SRR16316892	Healthy	SRP341241	30	Whole Blood	unknown	PRJNA771014
SRR16316893	Healthy	SRP341241	27	Whole Blood	unknown	PRJNA771014
SRR16316900	Healthy	SRP341241	44	Whole Blood	unknown	PRJNA771014
SRR16316901	Healthy	SRP341241	65	Whole Blood	unknown	PRJNA771014
SRR16316908	Healthy	SRP341241	39	Whole Blood	unknown	PRJNA771014
SRR16316909	Healthy	SRP341241	36	Whole Blood	unknown	PRJNA771014
SRR16316916	Healthy	SRP341241	31	Whole Blood	unknown	PRJNA771014
SRR16316917	Healthy	SRP341241	40	Whole Blood	unknown	PRJNA771014
SRR16316918	Healthy	SRP341241	40	Whole Blood	unknown	PRJNA771014
SRR16316923	Healthy	SRP341241	27	Whole Blood	unknown	PRJNA771014
SRR16316927	Healthy	SRP341241	52	Whole Blood	unknown	PRJNA771014
SRR16316928	Healthy	SRP341241	37	Whole Blood	unknown	PRJNA771014
SRR16316929	Healthy	SRP341241	30	Whole Blood	unknown	PRJNA771014
SRR16316930	Healthy	SRP341241	25	Whole Blood	unknown	PRJNA771014
SRR16316937	Healthy	SRP341241	36	Whole Blood	unknown	PRJNA771014
SRR16316943	Healthy	SRP341241	48	Whole Blood	unknown	PRJNA771014
SRR16316944	Healthy	SRP341241	31	Whole Blood	unknown	PRJNA771014
SRR16316948	Healthy	SRP341241	51	Whole Blood	unknown	PRJNA771014
SRR16316949	Healthy	SRP341241	32	Whole Blood	unknown	PRJNA771014
SRR16316950	Healthy	SRP341241	45	Whole Blood	unknown	PRJNA771014
SRR16316955	Healthy	SRP341241	44	Whole Blood	unknown	PRJNA771014
SRR16316956	Healthy	SRP341241	53	Whole Blood	unknown	PRJNA771014
SRR16612740	Healthy	SRP343650	unknown	Whole Blood	unknown	PRJNA775989
SRR16612743	Healthy	SRP343650	unknown	Whole Blood	unknown	PRJNA775989
SRR16612746	Healthy	SRP343650	unknown	Whole Blood	unknown	PRJNA775989
SRR16612749	Healthy	SRP343650	unknown	Whole Blood	unknown	PRJNA775989
SRR16761708	Healthy	SRP344375	unknown	Whole Blood	unknown	PRJNA777562
SRR16761709	Healthy	SRP344375	unknown	Whole Blood	unknown	PRJNA777562
SRR16761710	Healthy	SRP344375	unknown	Whole Blood	unknown	PRJNA777562
SRR16761711	Healthy	SRP344375	unknown	Whole Blood	unknown	PRJNA777562
SRR16761712	Healthy	SRP344375	unknown	Whole Blood	unknown	PRJNA777562
SRR16761713	Healthy	SRP344375	unknown	Whole Blood	unknown	PRJNA777562
SRR16761714	Healthy	SRP344375	unknown	Whole Blood	unknown	PRJNA777562
SRR16761726	Healthy	SRP344375	unknown	Whole Blood	unknown	PRJNA777562
SRR16761727	Healthy	SRP344375	unknown	Whole Blood	unknown	PRJNA777562

## Sheet: S5
TableS5 Detailed information of 124 T cell samples sorted by flow cytometry from nine projects, including sample sources and corresponding T cell subtypes for evaluating TCSS predictive efficacy.
GEO	Group	Cell Type	Sample
GSE175550	senescent	Temra	X341_Kir_negative
GSE175550	senescent	Temra	X341_Kir_positive
GSE175550	senescent	Temra	X641_Kir_negative
GSE175550	senescent	Temra	X641_Kir_positive
GSE175550	senescent	Temra	WH_Kir_negative
GSE175550	senescent	Temra	WH_Kir_positive
GSE180532	non-senescent	Tn	X208_30_0054_Naive_CD8.45049
GSE180532	non-senescent	Tn	X208_30_0062_Naive_CD8.47053
GSE180532	non-senescent	Tn	X208_30_0068_Naive_CD8.45046
GSE180532	non-senescent	Tn	X208_30_0074_Naive_CD8.45058
GSE97862	non-senescent	Tn	GS0089_naive_RNASeq
GSE97862	non-senescent	Tcm	GS0089_TCM_RNASeq
GSE97862	senescent	Temra	GS0089_TEMRA_RNASeq
GSE97862	non-senescent	Tn	GS0098_naive_RNASeq
GSE97862	non-senescent	Tcm	GS0098_TCM_RNASeq
GSE97862	senescent	Temra	GS0098_TEMRA_RNASeq
GSE97862	non-senescent	Tn	GS0108_naive_RNASeq
GSE97862	non-senescent	Tcm	GS0108_TCM_RNASeq
GSE97862	senescent	Temra	GS0108_TEMRA_RNASeq
GSE97862	non-senescent	Tn	GS0117_naive_RNASeq
GSE97862	non-senescent	Tcm	GS0117_TCM_RNASeq
GSE97862	senescent	Temra	GS0117_TEMRA_RNASeq
GSE97862	non-senescent	Tn	GS0259_naive_RNASeq
GSE97862	non-senescent	Tcm	GS0259_TCM_RNASeq
GSE97862	senescent	Temra	GS0259_TEMRA_RNASeq
GSE97862	non-senescent	Tn	TU0053_naive_RNASeq
GSE97862	non-senescent	Tcm	TU0053_TCM_RNASeq
GSE97862	senescent	Temra	TU0053_TEMRA_RNASeq
GSE97862	non-senescent	Tn	TU0054_naive_RNASeq
GSE97862	non-senescent	Tcm	TU0054_TCM_RNASeq
GSE97862	senescent	Temra	TU0054_TEMRA_RNASeq
GSE97862	non-senescent	Tn	TU0057_naive_RNASeq
GSE97862	non-senescent	Tcm	TU0057_TCM_RNASeq
GSE97862	senescent	Temra	TU0057_TEMRA_RNASeq
GSE97862	non-senescent	Tn	TU0079_naive_RNASeq
GSE97862	non-senescent	Tcm	TU0079_TCM_RNASeq
GSE97862	senescent	Temra	TU0079_TEMRA_RNASeq
GSE97862	non-senescent	Tn	TU0084_naive_RNASeq
GSE97862	non-senescent	Tcm	TU0084_TCM_RNASeq
GSE97862	senescent	Temra	TU0084_TEMRA_RNASeq
GSE97862	non-senescent	Tn	TU0085_naive_RNASeq
GSE97862	non-senescent	Tcm	TU0085_TCM_RNASeq
GSE97862	senescent	Temra	TU0085_TEMRA_RNASeq
GSE211044	non-senescent	Tn	HD1_naive_CD8posT_PBMCs
GSE211044	non-senescent	nTreg	HD1_nTreg_PBMCs
GSE211044	non-senescent	Tn	HD2_naive_CD8posT_PBMCs
GSE211044	non-senescent	nTreg	HD2_nTreg_PBMCs
GSE211044	non-senescent	Tn	HD3_naive_CD8posT_PBMCs
GSE211044	non-senescent	nTreg	HD3_nTreg_PBMCs
GSE199324	non-senescent	Tn	Naive_CD4_T_cells_1
GSE199324	non-senescent	Tn	Naive_CD4_T_cells_2
GSE199324	non-senescent	Tn	Naive_CD8_T_cells_2
GSE173377	non-senescent	Tn	SMB1267
GSE173377	non-senescent	Tn	SMB1269
GSE173377	non-senescent	Tscm	SMB1271
GSE173377	non-senescent	Tscm	SMB1273
GSE173377	non-senescent	Tcm	SMB1275
GSE173377	non-senescent	Tcm	SMB1277
GSE173377	senescent	Temra	SMB1283
GSE173377	senescent	Temra	SMB1285
GSE173377	non-senescent	Tn	SMB821
GSE173377	senescent	Temra	SMB822
GSE173377	non-senescent	Tscm	SMB825
GSE173377	non-senescent	Tcm	SMB826
GSE198296	senescent	Temra	X000008512269_G12
GSE198296	senescent	Temra	X000008512269_H03
GSE198296	senescent	Temra	X000008512269_H06
GSE198296	senescent	Temra	X000008512269_H09
GSE216026	senescent	Temra	X104165.001.004
GSE216026	senescent	Temra	X104165.001.012
GSE216026	senescent	Temra	X104165.001.018
GSE216026	senescent	Temra	X104165.001.020
GSE216026	senescent	Temra	X104165.001.028
GSE216026	senescent	Temra	X104165.001.034
GSE216026	senescent	Temra	X104165.001.036
GSE216026	senescent	Temra	X104165.001.044
GSE216026	senescent	Temra	X104165.001.050
GSE216026	senescent	Temra	X104165.001.052
GSE216026	senescent	Temra	X104165.001.060
GSE216026	senescent	Temra	X104165.001.068
GSE216026	senescent	Temra	X104165.001.076
GSE144332	non-senescent	Tcm	CJ.ART.01
GSE144332	non-senescent	Tn	CJ.ART.03
GSE144332	senescent	Temra	CJ.ART.04
GSE144332	non-senescent	Tcm	CJ.ART.06
GSE144332	non-senescent	Tn	CJ.ART.08
GSE144332	senescent	Temra	CJ.ART.09
GSE144332	non-senescent	Tcm	CJ.ART.11
GSE144332	non-senescent	Tn	CJ.ART.13
GSE144332	senescent	Temra	CJ.ART.14
GSE144332	non-senescent	Tcm	CJ.EC.01
GSE144332	non-senescent	Tn	CJ.EC.03
GSE144332	senescent	Temra	CJ.EC.04
GSE144332	non-senescent	Tcm	CJ.EC.06
GSE144332	non-senescent	Tn	CJ.EC.08
GSE144332	senescent	Temra	CJ.EC.09
GSE144332	non-senescent	Tcm	CJ.EC.11
GSE144332	non-senescent	Tn	CJ.EC.13
GSE144332	non-senescent	Tcm	CJ.EC.16
GSE144332	non-senescent	Tn	CJ.EC.18
GSE144332	senescent	Temra	CJ.EC.19
GSE144332	non-senescent	Tcm	CJ.EC.21
GSE144332	non-senescent	Tn	CJ.EC.23
GSE144332	senescent	Temra	CJ.EC.24
GSE144332	non-senescent	Tcm	CJ.EC.26
GSE144332	non-senescent	Tn	CJ.EC.28
GSE144332	senescent	Temra	CJ.EC.29
GSE144332	non-senescent	Tcm	CJ.EC.31
GSE144332	non-senescent	Tn	CJ.EC.33
GSE144332	senescent	Temra	CJ.EC.34
GSE144332	non-senescent	Tcm	CJ.EC.36
GSE144332	non-senescent	Tn	CJ.EC.38
GSE144332	senescent	Temra	CJ.EC.39
GSE144332	non-senescent	Tcm	CJ.EC.41
GSE144332	non-senescent	Tn	CJ.EC.43
GSE144332	senescent	Temra	CJ.EC.44
GSE144332	non-senescent	Tcm	CJ.EC.46
GSE144332	non-senescent	Tn	CJ.EC.48
GSE144332	non-senescent	Tcm	CJ.EC.51
GSE144332	non-senescent	Tn	CJ.EC.53
GSE144332	senescent	Temra	CJ.EC.54
GSE144332	non-senescent	Tcm	CJ.EC.56
GSE144332	non-senescent	Tc	CJ.EC.58
GSE144332	senescent	Temra	CJ.EC.59

## Sheet: S6
TableS6 Detailed data of 177 cell samples were sorted into three cohorts for validating Senescence TCSS, including cell types and sample sources.
GEO	Group	Cell Type	Sample	Cohort
GSE216529	non-senescent	B	Patient_01_B	Cohort1
GSE216529	non-senescent	mDC	Patient_01_mDC	Cohort1
GSE216529	non-senescent	monocytes	Patient_01_Monocytes	Cohort1
GSE216529	non-senescent	NK	Patient_01_NK	Cohort1
GSE216529	non-senescent	pDC	Patient_01_pDC	Cohort1
GSE216529	non-senescent	B	Patient_02_B	Cohort1
GSE216529	non-senescent	mDC	Patient_02_mDC	Cohort1
GSE216529	non-senescent	monocytes	Patient_02_Monocytes	Cohort1
GSE216529	non-senescent	NK	Patient_02_NK	Cohort1
GSE216529	non-senescent	pDC	Patient_02_pDC	Cohort1
GSE216529	non-senescent	B	Patient_03_B	Cohort1
GSE216529	non-senescent	mDC	Patient_03_mDC	Cohort1
GSE216529	non-senescent	monocytes	Patient_03_Monocytes	Cohort1
GSE216529	non-senescent	NK	Patient_03_NK	Cohort1
GSE216529	non-senescent	pDC	Patient_03_pDC	Cohort1
GSE216529	non-senescent	B	Patient_04_B	Cohort1
GSE216529	non-senescent	mDC	Patient_04_mDC	Cohort1
GSE216529	non-senescent	monocytes	Patient_04_Monocytes	Cohort1
GSE216529	non-senescent	NK	Patient_04_NK	Cohort1
GSE216529	non-senescent	pDC	Patient_04_pDC	Cohort1
GSE216529	non-senescent	B	Patient_05_B	Cohort1
GSE216529	non-senescent	mDC	Patient_05_mDC	Cohort1
GSE216529	non-senescent	monocytes	Patient_05_Monocytes	Cohort1
GSE216529	non-senescent	NK	Patient_05_NK	Cohort1
GSE216529	non-senescent	pDC	Patient_05_pDC	Cohort1
GSE216529	non-senescent	B	Patient_06_B	Cohort1
GSE216529	non-senescent	mDC	Patient_06_mDC	Cohort1
GSE216529	non-senescent	monocytes	Patient_06_Monocytes	Cohort1
GSE216529	non-senescent	NK	Patient_06_NK	Cohort1
GSE216529	non-senescent	pDC	Patient_06_pDC	Cohort1
GSE216529	non-senescent	B	Patient_07_B	Cohort1
GSE216529	non-senescent	mDC	Patient_07_mDC	Cohort1
GSE216529	non-senescent	monocytes	Patient_07_Monocytes	Cohort1
GSE216529	non-senescent	NK	Patient_07_NK	Cohort1
GSE216529	non-senescent	pDC	Patient_07_pDC	Cohort1
GSE216529	non-senescent	B	Patient_08_B	Cohort1
GSE216529	non-senescent	mDC	Patient_08_mDC	Cohort1
GSE216529	non-senescent	monocytes	Patient_08_Monocytes	Cohort1
GSE216529	non-senescent	NK	Patient_08_NK	Cohort1
GSE216529	non-senescent	pDC	Patient_08_pDC	Cohort1
GSE216529	non-senescent	B	Patient_09_B	Cohort1
GSE216529	non-senescent	mDC	Patient_09_mDC	Cohort1
GSE216529	non-senescent	monocytes	Patient_09_Monocytes	Cohort1
GSE216529	non-senescent	NK	Patient_09_NK	Cohort1
GSE216529	non-senescent	pDC	Patient_09_pDC	Cohort1
GSE216529	non-senescent	B	Patient_10_B	Cohort1
GSE216529	non-senescent	mDC	Patient_10_mDC	Cohort1
GSE216529	non-senescent	monocytes	Patient_10_Monocytes	Cohort1
GSE216529	non-senescent	NK	Patient_10_NK	Cohort1
GSE216529	non-senescent	pDC	Patient_10_pDC	Cohort1
GSE216529	non-senescent	B	Patient_11_B	Cohort1
GSE216529	non-senescent	mDC	Patient_11_mDC	Cohort1
GSE216529	non-senescent	monocytes	Patient_11_Monocytes	Cohort1
GSE216529	non-senescent	NK	Patient_11_NK	Cohort1
GSE216529	non-senescent	pDC	Patient_11_pDC	Cohort1
GSE216529	non-senescent	B	Patient_12_B	Cohort1
GSE216529	non-senescent	mDC	Patient_12_mDC	Cohort1
GSE216529	non-senescent	monocytes	Patient_12_Monocytes	Cohort1
GSE216529	non-senescent	NK	Patient_12_NK	Cohort1
GSE216529	non-senescent	pDC	Patient_12_pDC	Cohort1
GSE216529	non-senescent	B	Patient_13_B	Cohort1
GSE216529	non-senescent	mDC	Patient_13_mDC	Cohort1
GSE216529	non-senescent	monocytes	Patient_13_Monocytes	Cohort1
GSE216529	non-senescent	NK	Patient_13_NK	Cohort1
GSE216529	non-senescent	pDC	Patient_13_pDC	Cohort1
GSE216529	non-senescent	B	Patient_14_B	Cohort1
GSE216529	non-senescent	mDC	Patient_14_mDC	Cohort1
GSE216529	non-senescent	monocytes	Patient_14_Monocytes	Cohort1
GSE216529	non-senescent	NK	Patient_14_NK	Cohort1
GSE216529	non-senescent	pDC	Patient_14_pDC	Cohort1
GSE216529	non-senescent	B	Patient_15_B	Cohort1
GSE216529	non-senescent	mDC	Patient_15_mDC	Cohort1
GSE216529	non-senescent	monocytes	Patient_15_Monocytes	Cohort1
GSE216529	non-senescent	NK	Patient_15_NK	Cohort1
GSE216529	non-senescent	pDC	Patient_15_pDC	Cohort1
GSE216529	non-senescent	B	Patient_16_B	Cohort1
GSE216529	non-senescent	mDC	Patient_16_mDC	Cohort1
GSE216529	non-senescent	monocytes	Patient_16_Monocytes	Cohort1
GSE216529	non-senescent	NK	Patient_16_NK	Cohort1
GSE216529	non-senescent	pDC	Patient_16_pDC	Cohort1
GSE216529	non-senescent	B	Patient_17_B	Cohort1
GSE216529	non-senescent	mDC	Patient_17_mDC	Cohort1
GSE216529	non-senescent	monocytes	Patient_17_Monocytes	Cohort1
GSE216529	non-senescent	NK	Patient_17_NK	Cohort1
GSE216529	non-senescent	pDC	Patient_17_pDC	Cohort1
GSE106542	senescent	Temra	Subject16_V1_IL7Rlow_TEMRA	Cohort1
GSE106542	non-senescent	Tcm	Subject16_V1_TCM	Cohort1
GSE106542	senescent	Temra	Subject16_V2_IL7Rlow_TEMRA	Cohort1
GSE106542	non-senescent	Tcm	Subject16_V2_TCM	Cohort1
GSE106542	senescent	Temra	Subject20_V1_IL7Rlow_TEMRA	Cohort1
GSE106542	non-senescent	Tcm	Subject20_V1_TCM	Cohort1
GSE106542	senescent	Temra	Subject20_V2_IL7Rlow_TEMRA	Cohort1
GSE106542	non-senescent	Tcm	Subject20_V2_TCM	Cohort1
GSE106542	senescent	Tcm	Subject21_V1_IL7Rlow_TEMRA	Cohort1
GSE106542	non-senescent	Tcm	Subject21_V1_TCM	Cohort1
GSE106542	senescent	Temra	Subject21_V2_IL7Rlow_TEMRA	Cohort1
GSE106542	non-senescent	Tcm	Subject21_V2_TCM	Cohort1
GSE106542	senescent	Temra	Subject22_V1_IL7Rlow_TEMRA	Cohort1
GSE106542	non-senescent	Tcm	Subject22_V1_TCM	Cohort1
GSE106542	senescent	Temra	Subject22_V2_IL7Rlow_TEMRA	Cohort1
GSE106542	non-senescent	Tcm	Subject22_V2_TCM	Cohort1
GSE106542	senescent	Temra	Subject23_V1_IL7Rlow_TEMRA	Cohort1
GSE106542	non-senescent	Tcm	Subject23_V1_TCM	Cohort1
GSE106542	senescent	Temra	Subject23_V2_IL7Rlow_TEMRA	Cohort1
GSE106542	non-senescent	Tcm	Subject23_V2_TCM	Cohort1
GSE198296	non-senescent	Tem	000008512269_G10	Cohort2
GSE198296	non-senescent	Tem	000008512269_G11	Cohort2
GSE198296	non-senescent	Tem	000008512269_H02	Cohort2
GSE198296	non-senescent	Tem	000008512269_H05	Cohort2
GSE198296	non-senescent	Tem	000008512269_H08	Cohort2
GSE198296	non-senescent	Tem	000008512269_H11	Cohort2
GSE198296	non-senescent	Tn	000008512269_G09	Cohort2
GSE198296	non-senescent	Tn	000008512269_H01	Cohort2
GSE198296	non-senescent	Tn	000008512269_H04	Cohort2
GSE198296	non-senescent	Tn	000008512269_H07	Cohort2
GSE198296	non-senescent	Tn	000008512269_H10	Cohort2
GSE198296	senescent	Temra	000008512269_G12	Cohort2
GSE198296	senescent	Temra	000008512269_H03	Cohort2
GSE198296	senescent	Temra	000008512269_H06	Cohort2
GSE198296	senescent	Temra	000008512269_H09	Cohort2
GSE198296	senescent	Temra	000008512269_H12	Cohort2
GSE186463	non-senescent	Tcm	RNA_125_CD4_CMStim.rpkm	Cohort3
GSE186463	non-senescent	Tcm	RNA_125_CD4_CM.rpkm	Cohort3
GSE186463	non-senescent	Tem	RNA_125_CD4_EMStim.rpkm	Cohort3
GSE186463	non-senescent	Tem	RNA_125_CD4_EM.rpkm	Cohort3
GSE186463	non-senescent	Tn	RNA_125_CD4_NStim.rpkm	Cohort3
GSE186463	non-senescent	Tn	RNA_125_CD4_N.rpkm	Cohort3
GSE186463	non-senescent	Tcm	RNA_125_CD8_CMStim.rpkm	Cohort3
GSE186463	non-senescent	Tcm	RNA_125_CD8_CM.rpkm	Cohort3
GSE186463	senescent	Temra	RNA_125_CD8_EMRAStim.rpkm	Cohort3
GSE186463	senescent	Temra	RNA_125_CD8_EMRA.rpkm	Cohort3
GSE186463	non-senescent	Tem	RNA_125_CD8_EMStim.rpkm	Cohort3
GSE186463	non-senescent	Tem	RNA_125_CD8_EM.rpkm	Cohort3
GSE186463	non-senescent	Tn	RNA_125_CD8_NStim.rpkm	Cohort3
GSE186463	non-senescent	Tn	RNA_125_CD8_N.rpkm	Cohort3
GSE186463	non-senescent	Tcm	RNA_253_CD4_CMStim.rpkm	Cohort3
GSE186463	non-senescent	Tcm	RNA_253_CD4_CM.rpkm	Cohort3
GSE186463	non-senescent	Tem	RNA_253_CD4_EMStim.rpkm	Cohort3
GSE186463	non-senescent	Tem	RNA_253_CD4_EM.rpkm	Cohort3
GSE186463	non-senescent	Tn	RNA_253_CD4_N.rpkm	Cohort3
GSE186463	non-senescent	Tn	RNA_253_CD4_NStim.rpkm	Cohort3
GSE186463	non-senescent	Tcm	RNA_253_CD8_CMStim.rpkm	Cohort3
GSE186463	non-senescent	Tcm	RNA_253_CD8_CM.rpkm	Cohort3
GSE186463	senescent	Temra	RNA_253_CD8_EMRAStim.rpkm	Cohort3
GSE186463	senescent	Temra	RNA_253_CD8_EMRA.rpkm	Cohort3
GSE186463	non-senescent	Tem	RNA_253_CD8_EMStim.rpkm	Cohort3
GSE186463	non-senescent	Tem	RNA_253_CD8_EM.rpkm	Cohort3
GSE186463	non-senescent	Tn	RNA_253_CD8_NStim.rpkm	Cohort3
GSE186463	non-senescent	Tn	RNA_253_CD8_N.rpkm	Cohort3
GSE186463	non-senescent	Tcm	RNA_398_CD4_CMStim.rpkm	Cohort3
GSE186463	non-senescent	Tcm	RNA_398_CD4_CM.rpkm	Cohort3
GSE186463	non-senescent	Tem	RNA_398_CD4_EMStim.rpkm	Cohort3
GSE186463	non-senescent	Tem	RNA_398_CD4_EM.rpkm	Cohort3
GSE186463	non-senescent	Tn	RNA_398_CD4_NStim.rpkm	Cohort3
GSE186463	non-senescent	Tn	RNA_398_CD4_N.rpkm	Cohort3
GSE186463	non-senescent	Tcm	RNA_398_CD8_CMStim.rpkm	Cohort3
GSE186463	non-senescent	Tcm	RNA_398_CD8_CM.rpkm	Cohort3
GSE186463	senescent	Temra	RNA_398_CD8_EMRAStim.rpkm	Cohort3
GSE186463	senescent	Temra	RNA_398_CD8_EMRA.rpkm	Cohort3
GSE186463	non-senescent	Tem	RNA_398_CD8_EMStim.rpkm	Cohort3
GSE186463	non-senescent	Tem	RNA_398_CD8_EM.rpkm	Cohort3
GSE186463	non-senescent	Tn	RNA_398_CD8_NStim.rpkm	Cohort3
GSE186463	non-senescent	Tn	RNA_398_CD8_N.rpkm	Cohort3
GSE186463	non-senescent	Tcm	RNA_480_CD4_CMStim.rpkm	Cohort3
GSE186463	non-senescent	Tcm	RNA_480_CD4_CM.rpkm	Cohort3
GSE186463	non-senescent	Tem	RNA_480_CD4_EMStim.rpkm	Cohort3
GSE186463	non-senescent	Tem	RNA_480_CD4_EM.rpkm	Cohort3
GSE186463	non-senescent	Tn	RNA_480_CD4_NStim.rpkm	Cohort3
GSE186463	non-senescent	Tn	RNA_480_CD4_N.rpkm	Cohort3
GSE186463	non-senescent	Tcm	RNA_480_CD8_CMStim.rpkm	Cohort3
GSE186463	non-senescent	Tcm	RNA_480_CD8_CM.rpkm	Cohort3
GSE186463	senescent	Temra	RNA_480_CD8_EMRAStim.rpkm	Cohort3
GSE186463	senescent	Temra	RNA_480_CD8_EMRA.rpkm	Cohort3
GSE186463	non-senescent	Tem	RNA_480_CD8_EMStim.rpkm	Cohort3
GSE186463	non-senescent	Tem	RNA_480_CD8_EM.rpkm	Cohort3
GSE186463	non-senescent	Tn	RNA_480_CD8_NStim.rpkm	Cohort3
GSE186463	non-senescent	Tn	RNA_480_CD8_N.rpkm	Cohort3

## Sheet: S7
TableS7 Detailed information on the 33 cancer types in TCGA.
TCGA	Detail
ACC	adrenocortical cancer
BLCA	bladder urothelial carcinoma
BRCA	breast invasive carcinoma
CESC	cervical & endocervical cancer
CHOL	cholangiocarcinoma
COAD	colon adenocarcinoma
DLBC	diffuse large B-cell lymphoma
ESCA	esophageal carcinoma
GBM	glioblastoma multiforme
HNSC	head & neck squamous cell carcinoma
KICH	kidney chromophobe
KIRC	kidney clear cell carcinoma
KIRP	kidney papillary cell carcinoma
LAML	acute myeloid leukemia
LGG	brain lower grade glioma
LIHC	liver hepatocellular carcinoma
LUAD	lung adenocarcinoma
LUSC	lung squamous cell carcinoma
MESO	mesothelioma
OV	ovarian serous cystadenocarcinoma
PAAD	pancreatic adenocarcinoma
PCPG	pheochromocytoma & paraganglioma
PRAD	prostate adenocarcinoma
READ	rectum adenocarcinoma
SARC	sarcoma
SKCM	skin cutaneous melanoma
STAD	stomach adenocarcinoma
TGCT	testicular germ cell tumor
THCA	thyroid carcinoma
THYM	thymoma
UCEC	uterine corpus endometrioid carcinoma
UCS	uterine carcinosarcoma
UVM	uveal melanoma
